# Supplementary material for: Chlamydiaceae in wild, feral and domestic pigeons in Switzerland and insight into population dynamics by Chlamydia psittaci multilocus sequence typing
Source: PLoS One. 2019 Dec 30;14(12):e0226088. doi: 10.1371/journal.pone.0226088 (PMC6936790; doi:10.1371/journal.pone.0226088)
Supplement: S1 Table — (n.a.—not available, n.d.—not done, n.i.—not identified). (XLSX) [file pone.0226088.s001.xlsx]

## Sheet: S4 Table
	Sample no.	Pigeon_ID	Species	Place of Origin (Canton), pigeon loft	GPS Coordinates		Material	Chlamydiaceae real-time PCR (Ø Ct value)	Chlamydia-% [%]	DNA microarray assay	16S rRNA PCR and sequencing (Query cover [%]/ Ident [%])	C. psittaci real-time PCR (Ø Ct value)	MLST Sequence type	OmpA genotype
					N	E
	001_T	vowa11002	domestic pigeon	Alpnach (OW)	46°56'28.20''	8°16'25.26''	swab	neg.		n.d.	n.d.	n.d.	n.d.	n.d.
	001_Li	vowa11002	domestic pigeon	Alpnach (OW)	46°56'28.20''	8°16'25.26''	liver	n.a.
	002_T	vowa10995	feral pigeon	Emmenbruecke (LU)	47°04'10.39''	8°16'51.88''	swab	neg.		n.d.	n.d.	n.d.	n.d.	n.d.
	002_Li	vowa10995	feral pigeon	Emmenbruecke (LU)	47°04'10.39''	8°16'51.88''	liver	n.a.
	003_T	vowa10930	feral pigeon	Emmen (LU)	47°04'19.14''	8°16'15.39''	swab	neg.		n.d.	n.d.	n.d.	n.d.	n.d.
	003_Li	vowa10930	feral pigeon	Emmen (LU)	47°04'19.14''	8°16'15.39''	liver	n.a.
	004_T	vowa10958	feral pigeon	Hochdorf (LU)	47°09'59.53''	8°17'23.90''	swab	neg.		n.d.	n.d.	n.d.	n.d.	n.d.
	004_Li	vowa10958	feral pigeon	Hochdorf (LU)	47°09'59.53''	8°17'23.90''	liver	n.a.
	005_T	vowa11032	feral pigeon	Lucerne (LU)	47°03'16.44''	8°17'12.53''	swab	neg.		n.d.	n.d.	n.d.	n.d.	n.d.
	005_Li	vowa11032	feral pigeon	Lucerne (LU)	47°03'16.44''	8°17'12.53''	liver	n.a.
	006_T	vowa10878	feral pigeon	Ebikon (LU)	47°05'10.75''	8°21'13.37''	swab	neg.		n.d.	n.d.	n.d.	n.d.	n.d.
	006_Li	vowa10878	feral pigeon	Ebikon (LU)	47°05'10.75''	8°21'13.37''	liver	n.a.
	007_T	vowa10830	feral pigeon	Lucerne (LU)	47°03'01.96''	8°18'19.69''	swab	neg.		n.d.	n.d.	n.d.	n.d.	n.d.
	007_Li	vowa10830	feral pigeon	Lucerne (LU)	47°03'01.96''	8°18'19.69''	liver	n.a.
	011_T	757	feral pigeon	Berne (BE), Loft C	49°56'03.44''	7°26'52.68''	swab	pos. (35.4)	7.28e-05	n.i.	C. psittaci (HF545614.1) (100/99)	n.d.	n.d.	n.d.
	011_Li	757	feral pigeon	Berne (BE), Loft C	49°56'03.44''	7°26'52.68''	liver	n.a.
	012_T	692	feral pigeon	Berne (BE), Loft C	49°56'03.44''	7°26'52.68''	swab	pos. (27.1)	0.0353	C. psittaci	n.d.	n.d.	n.d.	n.d.
	012_Li	692	feral pigeon	Berne (BE), Loft C	49°56'03.44''	7°26'52.68''	liver	n.a.
	013_T	758	feral pigeon	Berne (BE), Loft C	49°56'03.44''	7°26'52.68''	swab	neg.		n.d.	n.d.	n.d.	n.d.	n.d.
	013_Li	758	feral pigeon	Berne (BE), Loft C	49°56'03.44''	7°26'52.68''	liver	n.a.
	014_T	206	feral pigeon	Berne (BE), Loft B	46°56'54.67''	7°28'19.03''	swab	neg.		n.d.	n.d.	n.d.	n.d.	n.d.
	014_Li	206	feral pigeon	Berne (BE), Loft B	46°56'54.67''	7°28'19.03''	liver	n.a.
	015_T	227	feral pigeon	Berne (BE), Loft B	46°56'54.67''	7°28'19.03''	swab	neg.		n.d.	n.d.	n.d.	n.d.	n.d.
	015_Li	227	feral pigeon	Berne (BE), Loft B	46°56'54.67''	7°28'19.03''	liver	n.a.
	016_T	675	feral pigeon	Berne (BE), Loft B	46°56'54.67''	7°28'19.03''	swab	neg.		n.d.	n.d.	n.d.	n.d.	n.d.
	016_Li	675	feral pigeon	Berne (BE), Loft B	46°56'54.67''	7°28'19.03''	liver	n.a.
	017_T	760	feral pigeon	Berne (BE), Loft B	46°56'54.67''	7°28'19.03''	swab	pos. (21.4)	2.07	C. psittaci	n.d.	n.d.	55	B
	017_Li	760	feral pigeon	Berne (BE), Loft B	46°56'54.67''	7°28'19.03''	liver	n.a.
	018_T	299	feral pigeon	Berne (BE), Loft B	46°56'54.67''	7°28'19.03''	swab	neg.		n.d.	n.d.	n.d.	n.d.	n.d.
	018_Li	299	feral pigeon	Berne (BE), Loft B	46°56'54.67''	7°28'19.03''	liver	n.a.
	019_T	738	feral pigeon	Berne (BE), Loft B	46°56'54.67''	7°28'19.03''	swab	neg.		n.d.	n.d.	n.d.	n.d.	n.d.
	019_Li	738	feral pigeon	Berne (BE), Loft B	46°56'54.67''	7°28'19.03''	liver	n.a.
	020_T	610	feral pigeon	Berne (BE), Loft B	46°56'54.67''	7°28'19.03''	swab	neg.		n.d.	n.d.	n.d.	n.d.	n.d.
	020_Li	610	feral pigeon	Berne (BE), Loft B	46°56'54.67''	7°28'19.03''	liver	n.a.
	021_T	165	feral pigeon	Berne (BE), Loft B	46°56'54.67''	7°28'19.03''	swab	neg.		n.d.	n.d.	n.d.	n.d.	n.d.
	021_Li	165	feral pigeon	Berne (BE), Loft B	46°56'54.67''	7°28'19.03''	liver	n.a.
	022_T	123	feral pigeon	Berne (BE), Loft B	46°56'54.67''	7°28'19.03''	swab	neg.		n.d.	n.d.	n.d.	n.d.	n.d.
	022_Li	123	feral pigeon	Berne (BE), Loft B	46°56'54.67''	7°28'19.03''	liver	n.a.
	023_T	705	feral pigeon	Berne (BE), Loft B	46°56'54.67''	7°28'19.03''	swab	neg.		n.d.	n.d.	n.d.	n.d.	n.d.
	023_Li	705	feral pigeon	Berne (BE), Loft B	46°56'54.67''	7°28'19.03''	liver	n.a.
	024_T	659	feral pigeon	Berne (BE), Loft B	46°56'54.67''	7°28'19.03''	swab	neg.		n.d.	n.d.	n.d.	n.d.	n.d.
	024_Li	659	feral pigeon	Berne (BE), Loft B	46°56'54.67''	7°28'19.03''	liver	n.a.
	025_T	88	feral pigeon	Berne (BE), Loft B	46°56'54.67''	7°28'19.03''	swab	neg.		n.d.	n.d.	n.d.	n.d.	n.d.
	025_Li	88	feral pigeon	Berne (BE), Loft B	46°56'54.67''	7°28'19.03''	liver	n.a.
	026_T	734	feral pigeon	Berne (BE), Loft B	46°56'54.67''	7°28'19.03''	swab	neg.		n.d.	n.d.	n.d.	n.d.	n.d.
	026_Li	734	feral pigeon	Berne (BE), Loft B	46°56'54.67''	7°28'19.03''	liver	n.a.
	027_T	322	feral pigeon	Berne (BE), Loft B	46°56'54.67''	7°28'19.03''	swab	neg.		n.d.	n.d.	n.d.	n.d.	n.d.
	027_Li	322	feral pigeon	Berne (BE), Loft B	46°56'54.67''	7°28'19.03''	liver	n.a.
	028_T	ringless 1	feral pigeon	Berne (BE), Loft B	46°56'54.67''	7°28'19.03''	swab	pos. (32.7)	0.000556	n.i.	C. psittaci (HF545614.1) (100/100)	n.d.	55	B
	028_Li	ringless 1	feral pigeon	Berne (BE), Loft B	46°56'54.67''	7°28'19.03''	liver	n.a.
	029_T	700	feral pigeon	Berne (BE), Loft B	46°56'54.67''	7°28'19.03''	swab	neg.		n.d.	n.d.	n.d.	n.d.	n.d.
	029_Li	700	feral pigeon	Berne (BE), Loft B	46°56'54.67''	7°28'19.03''	liver	n.a.
	030_T	394	feral pigeon	Berne (BE), Loft B	46°56'54.67''	7°28'19.03''	swab	neg.		n.d.	n.d.	n.d.	n.d.	n.d.
	030_Li	394	feral pigeon	Berne (BE), Loft B	46°56'54.67''	7°28'19.03''	liver	n.a.
	031_T	655	feral pigeon	Berne (BE), Loft B	46°56'54.67''	7°28'19.03''	swab	neg.		n.d.	n.d.	n.d.	n.d.	n.d.
	031_Li	655	feral pigeon	Berne (BE), Loft B	46°56'54.67''	7°28'19.03''	liver	n.a.
	032_T	706	feral pigeon	Berne (BE), Loft B	46°56'54.67''	7°28'19.03''	swab	neg.		n.d.	n.d.	n.d.	n.d.	n.d.
	032_Li	706	feral pigeon	Berne (BE), Loft B	46°56'54.67''	7°28'19.03''	liver	n.a.
	033_T	309	feral pigeon	Berne (BE), Loft B	46°56'54.67''	7°28'19.03''	swab	neg.		n.d.	n.d.	n.d.	n.d.	n.d.
	033_Li	309	feral pigeon	Berne (BE), Loft B	46°56'54.67''	7°28'19.03''	liver	n.a.
	034_T	223	feral pigeon	Berne (BE), Loft B	46°56'54.67''	7°28'19.03''	swab	neg.		n.d.	n.d.	n.d.	n.d.	n.d.
	034_Li	223	feral pigeon	Berne (BE), Loft B	46°56'54.67''	7°28'19.03''	liver	n.a.
	035_T	287	feral pigeon	Berne (BE), Loft B	46°56'54.67''	7°28'19.03''	swab	neg.		n.d.	n.d.	n.d.	n.d.	n.d.
	035_Li	287	feral pigeon	Berne (BE), Loft B	46°56'54.67''	7°28'19.03''	liver	n.a.
	036_T	747	feral pigeon	Berne (BE), Loft B	46°56'54.67''	7°28'19.03''	swab	neg.		n.d.	n.d.	n.d.	n.d.	n.d.
	036_Li	747	feral pigeon	Berne (BE), Loft B	46°56'54.67''	7°28'19.03''	liver	n.a.
	037_T	127	feral pigeon	Berne (BE), Loft B	46°56'54.67''	7°28'19.03''	swab	neg.		n.d.	n.d.	n.d.	n.d.	n.d.
	037_Li	127	feral pigeon	Berne (BE), Loft B	46°56'54.67''	7°28'19.03''	liver	n.a.
	038_T	551	feral pigeon	Berne (BE), Loft B	46°56'54.67''	7°28'19.03''	swab	neg.		n.d.	n.d.	n.d.	n.d.	n.d.
	038_Li	551	feral pigeon	Berne (BE), Loft B	46°56'54.67''	7°28'19.03''	liver	n.a.
	039_T	709	feral pigeon	Berne (BE), Loft B	46°56'54.67''	7°28'19.03''	swab	neg.		n.d.	n.d.	n.d.	n.d.	n.d.
	039_Li	709	feral pigeon	Berne (BE), Loft B	46°56'54.67''	7°28'19.03''	liver	n.a.
	040_T	731	feral pigeon	Berne (BE), Loft B	46°56'54.67''	7°28'19.03''	swab	neg.		n.d.	n.d.	n.d.	n.d.	n.d.
	040_Li	731	feral pigeon	Berne (BE), Loft B	46°56'54.67''	7°28'19.03''	liver	n.a.
	041_T	645	feral pigeon	Berne (BE), Loft B	46°56'54.67''	7°28'19.03''	swab	neg.		n.d.	n.d.	n.d.	n.d.	n.d.
	041_Li	645	feral pigeon	Berne (BE), Loft B	46°56'54.67''	7°28'19.03''	liver	n.a.
	042_T	749	feral pigeon	Berne (BE), Loft B	46°56'54.67''	7°28'19.03''	swab	neg.		n.d.	n.d.	n.d.	n.d.	n.d.
	042_Li	749	feral pigeon	Berne (BE), Loft B	46°56'54.67''	7°28'19.03''	liver	n.a.
	043_T	713	feral pigeon	Berne (BE), Loft B	46°56'54.67''	7°28'19.03''	swab	neg.		n.d.	n.d.	n.d.	n.d.	n.d.
	043_Li	713	feral pigeon	Berne (BE), Loft B	46°56'54.67''	7°28'19.03''	liver	n.a.
	044_T	579	feral pigeon	Berne (BE), Loft B	46°56'54.67''	7°28'19.03''	swab	neg.		n.d.	n.d.	n.d.	n.d.	n.d.
	044_Li	579	feral pigeon	Berne (BE), Loft B	46°56'54.67''	7°28'19.03''	liver	n.a.
	045_T	212	feral pigeon	Berne (BE), Loft B	46°56'54.67''	7°28'19.03''	swab	neg.		n.d.	n.d.	n.d.	n.d.	n.d.
	045_Li	212	feral pigeon	Berne (BE), Loft B	46°56'54.67''	7°28'19.03''	liver	n.a.
	046_T	728	feral pigeon	Berne (BE), Loft B	46°56'54.67''	7°28'19.03''	swab	neg.		n.d.	n.d.	n.d.	n.d.	n.d.
	046_Li	728	feral pigeon	Berne (BE), Loft B	46°56'54.67''	7°28'19.03''	liver	n.a.
	047_T	390	feral pigeon	Berne (BE), Loft B	46°56'54.67''	7°28'19.03''	swab	neg.		n.d.	n.d.	n.d.	n.d.	n.d.
	047_Li	390	feral pigeon	Berne (BE), Loft B	46°56'54.67''	7°28'19.03''	liver	n.a.
	048_T	339	feral pigeon	Berne (BE), Loft B	46°56'54.67''	7°28'19.03''	swab	neg.		n.d.	n.d.	n.d.	n.d.	n.d.
	048_Li	339	feral pigeon	Berne (BE), Loft B	46°56'54.67''	7°28'19.03''	liver	n.a.
	049_T	717	feral pigeon	Berne (BE), Loft B	46°56'54.67''	7°28'19.03''	swab	neg.		n.d.	n.d.	n.d.	n.d.	n.d.
	049_Li	717	feral pigeon	Berne (BE), Loft B	46°56'54.67''	7°28'19.03''	liver	n.a.
	050_T	137	feral pigeon	Berne (BE), Loft B	46°56'54.67''	7°28'19.03''	swab	neg.		n.d.	n.d.	n.d.	n.d.	n.d.
	050_Li	137	feral pigeon	Berne (BE), Loft B	46°56'54.67''	7°28'19.03''	liver	n.a.
	051_T	548	feral pigeon	Berne (BE), Loft B	46°56'54.67''	7°28'19.03''	swab	neg.		n.d.	n.d.	n.d.	n.d.	n.d.
	051_Li	548	feral pigeon	Berne (BE), Loft B	46°56'54.67''	7°28'19.03''	liver	n.a.
	052_T	707	feral pigeon	Berne (BE), Loft B	46°56'54.67''	7°28'19.03''	swab	neg.		n.d.	n.d.	n.d.	n.d.	n.d.
	052_Li	707	feral pigeon	Berne (BE), Loft B	46°56'54.67''	7°28'19.03''	liver	n.a.
	053_T	481	feral pigeon	Berne (BE), Loft B	46°56'54.67''	7°28'19.03''	swab	neg.		n.d.	n.d.	n.d.	n.d.	n.d.
	053_Li	481	feral pigeon	Berne (BE), Loft B	46°56'54.67''	7°28'19.03''	liver	n.a.
	055_T	744	feral pigeon	Berne (BE), Loft B	46°56'54.67''	7°28'19.03''	swab	neg.		n.d.	n.d.	n.d.	n.d.	n.d.
	055_Li	744	feral pigeon	Berne (BE), Loft B	46°56'54.67''	7°28'19.03''	liver	n.a.
	056_T	726	feral pigeon	Berne (BE), Loft B	46°56'54.67''	7°28'19.03''	swab	neg.		n.d.	n.d.	n.d.	n.d.	n.d.
	056_Li	726	feral pigeon	Berne (BE), Loft B	46°56'54.67''	7°28'19.03''	liver	n.a.
	057_T	614	feral pigeon	Berne (BE), Loft B	46°56'54.67''	7°28'19.03''	swab	neg.		n.d.	n.d.	n.d.	n.d.	n.d.
	057_Li	614	feral pigeon	Berne (BE), Loft B	46°56'54.67''	7°28'19.03''	liver	n.a.
	058_T	661	feral pigeon	Berne (BE), Loft B	46°56'54.67''	7°28'19.03''	swab	neg.		n.d.	n.d.	n.d.	n.d.	n.d.
	058_Li	661	feral pigeon	Berne (BE), Loft B	46°56'54.67''	7°28'19.03''	liver	n.a.
	059_T	708	feral pigeon	Berne (BE), Loft B	46°56'54.67''	7°28'19.03''	swab	neg.		n.d.	n.d.	n.d.	n.d.	n.d.
	059_Li	708	feral pigeon	Berne (BE), Loft B	46°56'54.67''	7°28'19.03''	liver	n.a.
	060_T	735	feral pigeon	Berne (BE), Loft B	46°56'54.67''	7°28'19.03''	swab	neg.		n.d.	n.d.	n.d.	n.d.	n.d.
	060_Li	735	feral pigeon	Berne (BE), Loft B	46°56'54.67''	7°28'19.03''	liver	n.a.
	061_T	727	feral pigeon	Berne (BE), Loft B	46°56'54.67''	7°28'19.03''	swab	neg.		n.d.	n.d.	n.d.	n.d.	n.d.
	061_Li	727	feral pigeon	Berne (BE), Loft B	46°56'54.67''	7°28'19.03''	liver	n.a.
	062_T	729	feral pigeon	Berne (BE), Loft B	46°56'54.67''	7°28'19.03''	swab	neg.		n.d.	n.d.	n.d.	n.d.	n.d.
	062_Li	729	feral pigeon	Berne (BE), Loft B	46°56'54.67''	7°28'19.03''	liver	n.a.
	063_T	773	feral pigeon	Berne (BE), Loft B	46°56'54.67''	7°28'19.03''	swab	neg.		n.d.	n.d.	n.d.	n.d.	n.d.
	063_Li	773	feral pigeon	Berne (BE), Loft B	46°56'54.67''	7°28'19.03''	liver	n.a.
	064_T	692	feral pigeon	Berne (BE), Loft A	46°56'50.05''	7°27'04.23''	swab	neg.		n.d.	n.d.	n.d.	n.d.	n.d.
	064_Li	692	feral pigeon	Berne (BE), Loft A	46°56'50.05''	7°27'04.23''	liver	n.a.
	065_T	791	feral pigeon	Berne (BE), Loft A	46°56'50.05''	7°27'04.23''	swab	neg.		n.d.	n.d.	n.d.	n.d.	n.d.
	065_Li	791	feral pigeon	Berne (BE), Loft A	46°56'50.05''	7°27'04.23''	liver	n.a.
	066_T	799	feral pigeon	Berne (BE), Loft A	46°56'50.05''	7°27'04.23''	swab	neg.		n.d.	n.d.	n.d.	n.d.	n.d.
	066_Li	799	feral pigeon	Berne (BE), Loft A	46°56'50.05''	7°27'04.23''	liver	n.a.
	067_T	766	feral pigeon	Berne (BE), Loft A	46°56'50.05''	7°27'04.23''	swab	neg.		n.d.	n.d.	n.d.	n.d.	n.d.
	067_Li	766	feral pigeon	Berne (BE), Loft A	46°56'50.05''	7°27'04.23''	liver	n.a.
	068_T	764	feral pigeon	Berne (BE), Loft A	46°56'50.05''	7°27'04.23''	swab	neg.		n.d.	n.d.	n.d.	n.d.	n.d.
	068_Li	764	feral pigeon	Berne (BE), Loft A	46°56'50.05''	7°27'04.23''	liver	n.a.
	069_T	737	feral pigeon	Berne (BE), Loft C	49°56'03.44''	7°26'52.68''	swab	pos. (35.5)	0.000237	n.i.	C. psittaci (HF545614.1) (99/100)	n.d.	n.d.	n.d.
	069_Li	737	feral pigeon	Berne (BE), Loft C	49°56'03.44''	7°26'52.68''	liver	n.a.
	070_T	733	feral pigeon	Berne (BE), Loft C	49°56'03.44''	7°26'52.68''	swab	pos. (29.8)	0.00136	C. psittaci	n.d.	n.d.	n.d.	n.d.
	070_Li	733	feral pigeon	Berne (BE), Loft C	49°56'03.44''	7°26'52.68''	liver	n.a.
	071_T	739	feral pigeon	Berne (BE), Loft C	49°56'03.44''	7°26'52.68''	swab	neg.		n.d.	n.d.	n.d.	n.d.	n.d.
	071_Li	739	feral pigeon	Berne (BE), Loft C	49°56'03.44''	7°26'52.68''	liver	n.a.
	072_T	745	feral pigeon	Berne (BE), Loft C	49°56'03.44''	7°26'52.68''	swab	pos. (25.2)	0.000185	C. psittaci	n.d.	n.d.	n.d.	n.d.
	072_Li	745	feral pigeon	Berne (BE), Loft C	49°56'03.44''	7°26'52.68''	liver	n.a.
	073_T	621	feral pigeon	Berne (BE), Loft C	49°56'03.44''	7°26'52.68''	swab	neg.		n.d.	n.d.	n.d.	n.d.	n.d.
	073_Li	621	feral pigeon	Berne (BE), Loft C	49°56'03.44''	7°26'52.68''	liver	n.a.
	074_T	674	feral pigeon	Berne (BE), Loft C	49°56'03.44''	7°26'52.68''	swab	neg.		n.d.	n.d.	n.d.	n.d.	n.d.
	074_Li	674	feral pigeon	Berne (BE), Loft C	49°56'03.44''	7°26'52.68''	liver	n.a.
	075_T	725	feral pigeon	Berne (BE), Loft C	49°56'03.44''	7°26'52.68''	swab	neg.		n.d.	n.d.	n.d.	n.d.	n.d.
	075_Li	725	feral pigeon	Berne (BE), Loft C	49°56'03.44''	7°26'52.68''	liver	n.a.
	076_T	794	feral pigeon	Berne (BE), Loft C	49°56'03.44''	7°26'52.68''	swab	pos. (33.0)	0.00211	n.i.	C. psittaci (HF545614.1) (99/100)	n.d.	n.d.	n.d.
	076_Li	794	feral pigeon	Berne (BE), Loft C	49°56'03.44''	7°26'52.68''	liver	n.a.
	077_T	712	feral pigeon	Berne (BE), Loft C	49°56'03.44''	7°26'52.68''	swab	neg.		n.d.	n.d.	n.d.	n.d.	n.d.
	077_Li	712	feral pigeon	Berne (BE), Loft C	49°56'03.44''	7°26'52.68''	liver	n.a.
	078_T	355	feral pigeon	Berne (BE), Loft C	49°56'03.44''	7°26'52.68''	swab	neg.		n.d.	n.d.	n.d.	n.d.	n.d.
	078_Li	355	feral pigeon	Berne (BE), Loft C	49°56'03.44''	7°26'52.68''	liver	n.a.
	079_T	730	feral pigeon	Berne (BE), Loft C	49°56'03.44''	7°26'52.68''	swab	neg.		n.d.	n.d.	n.d.	n.d.	n.d.
	079_Li	730	feral pigeon	Berne (BE), Loft C	49°56'03.44''	7°26'52.68''	liver	n.a.
	080_T	732	feral pigeon	Berne (BE), Loft C	49°56'03.44''	7°26'52.68''	swab	pos. (34.8)	0.00022	n.i.	n.i.	pos. (34.0)	n.d.	n.d.
	080_Li	732	feral pigeon	Berne (BE), Loft C	49°56'03.44''	7°26'52.68''	liver	n.a.
	081_T	607	feral pigeon	Berne (BE), Loft C	49°56'03.44''	7°26'52.68''	swab	pos. (31.3)	0.0101	n.i.	C. psittaci (HF545614.1) (99/100)	n.d.	n.d.	n.d.
	081_Li	607	feral pigeon	Berne (BE), Loft C	49°56'03.44''	7°26'52.68''	liver	n.a.
	082_T	746	feral pigeon	Berne (BE), Loft C	49°56'03.44''	7°26'52.68''	swab	neg.		n.d.	n.d.	n.d.	n.d.	n.d.
	082_Li	746	feral pigeon	Berne (BE), Loft C	49°56'03.44''	7°26'52.68''	liver	n.a.
	083_T	648	feral pigeon	Berne (BE), Loft C	49°56'03.44''	7°26'52.68''	swab	neg.		n.d.	n.d.	n.d.	n.d.	n.d.
	083_Li	648	feral pigeon	Berne (BE), Loft C	49°56'03.44''	7°26'52.68''	liver	n.a.
	084_T	701	feral pigeon	Berne (BE), Loft C	49°56'03.44''	7°26'52.68''	swab	neg.		n.d.	n.d.	n.d.	n.d.	n.d.
	084_Li	701	feral pigeon	Berne (BE), Loft C	49°56'03.44''	7°26'52.68''	liver	n.a.
	085_T	446	feral pigeon	Berne (BE), Loft C	49°56'03.44''	7°26'52.68''	swab	neg.		n.d.	n.d.	n.d.	n.d.	n.d.
	085_Li	446	feral pigeon	Berne (BE), Loft C	49°56'03.44''	7°26'52.68''	liver	n.a.
	086_T	693	feral pigeon	Berne (BE), Loft C	49°56'03.44''	7°26'52.68''	swab	neg.		n.d.	n.d.	n.d.	n.d.	n.d.
	086_Li	693	feral pigeon	Berne (BE), Loft C	49°56'03.44''	7°26'52.68''	liver	n.a.
	087_T	372	feral pigeon	Berne (BE), Loft C	49°56'03.44''	7°26'52.68''	swab	neg.		n.d.	n.d.	n.d.	n.d.	n.d.
	087_Li	372	feral pigeon	Berne (BE), Loft C	49°56'03.44''	7°26'52.68''	liver	n.a.
	088_T	38	feral pigeon	Berne (BE), Loft C	49°56'03.44''	7°26'52.68''	swab	pos. (33.9)	0.000301	n.i.	n.i.	pos. (32.8)	n.d.	n.d.
	088_Li	38	feral pigeon	Berne (BE), Loft C	49°56'03.44''	7°26'52.68''	liver	n.a.
	089_T	748	feral pigeon	Berne (BE), Loft C	49°56'03.44''	7°26'52.68''	swab	neg.		n.d.	n.d.	n.d.	n.d.	n.d.
	089_Li	748	feral pigeon	Berne (BE), Loft C	49°56'03.44''	7°26'52.68''	liver	n.a.
	090_T	736	feral pigeon	Berne (BE), Loft C	49°56'03.44''	7°26'52.68''	swab	neg.		n.d.	n.d.	n.d.	n.d.	n.d.
	090_Li	736	feral pigeon	Berne (BE), Loft C	49°56'03.44''	7°26'52.68''	liver	n.a.
	091_T	722	feral pigeon	Berne (BE), Loft C	49°56'03.44''	7°26'52.68''	swab	neg.		n.d.	n.d.	n.d.	n.d.	n.d.
	091_Li	722	feral pigeon	Berne (BE), Loft C	49°56'03.44''	7°26'52.68''	liver	n.a.
	092_T	703	feral pigeon	Berne (BE), Loft C	49°56'03.44''	7°26'52.68''	swab	pos. (24.9)	0.302	C. psittaci	n.d.	n.d.	55	B
	092_Li	703	feral pigeon	Berne (BE), Loft C	49°56'03.44''	7°26'52.68''	liver	n.a.
	093_T	711	feral pigeon	Berne (BE), Loft C	49°56'03.44''	7°26'52.68''	swab	pos. (34.0)	0.00133	n.i.	C. psittaci (HF545614.1) (99/100)	n.d.	n.d.	n.d.
	093_Li	711	feral pigeon	Berne (BE), Loft C	49°56'03.44''	7°26'52.68''	liver	n.a.
	094_T	587	feral pigeon	Berne (BE), Loft C	49°56'03.44''	7°26'52.68''	swab	neg.		n.d.	n.d.	n.d.	n.d.	n.d.
	094_Li	587	feral pigeon	Berne (BE), Loft C	49°56'03.44''	7°26'52.68''	liver	n.a.
	095_T	718	feral pigeon	Berne (BE), Loft C	49°56'03.44''	7°26'52.68''	swab	pos. (36.5)	0.000163	n.i.	n.i.	pos. (34.6)	n.d.	n.d.
	095_Li	718	feral pigeon	Berne (BE), Loft C	49°56'03.44''	7°26'52.68''	liver	n.a.
	096_T	721	feral pigeon	Berne (BE), Loft C	49°56'03.44''	7°26'52.68''	swab	neg.		n.d.	n.d.	n.d.	n.d.	n.d.
	096_Li	721	feral pigeon	Berne (BE), Loft C	49°56'03.44''	7°26'52.68''	liver	n.a.
	097_T	740	feral pigeon	Berne (BE), Loft C	49°56'03.44''	7°26'52.68''	swab	neg.		n.d.	n.d.	n.d.	n.d.	n.d.
	097_Li	740	feral pigeon	Berne (BE), Loft C	49°56'03.44''	7°26'52.68''	liver	n.a.
	098_T	479	feral pigeon	Berne (BE), Loft C	49°56'03.44''	7°26'52.68''	swab	neg.		n.d.	n.d.	n.d.	n.d.	n.d.
	098_Li	479	feral pigeon	Berne (BE), Loft C	49°56'03.44''	7°26'52.68''	liver	n.a.
	099_T	743	feral pigeon	Berne (BE), Loft C	49°56'03.44''	7°26'52.68''	swab	neg.		n.d.	n.d.	n.d.	n.d.	n.d.
	099_Li	743	feral pigeon	Berne (BE), Loft C	49°56'03.44''	7°26'52.68''	liver	n.a.
	100_T	714	feral pigeon	Berne (BE), Loft C	49°56'03.44''	7°26'52.68''	swab	pos. (34.6)	0.000218	n.i.	C. psittaci (HF545614.1) (100/99)	n.d.	n.d.	n.d.
	100_Li	714	feral pigeon	Berne (BE), Loft C	49°56'03.44''	7°26'52.68''	liver	n.a.
	101_T	697	feral pigeon	Berne (BE), Loft C	49°56'03.44''	7°26'52.68''	swab	neg.		n.d.	n.d.	n.d.	n.d.	n.d.
	101_Li	697	feral pigeon	Berne (BE), Loft C	49°56'03.44''	7°26'52.68''	liver	n.a.
	102_T	720	feral pigeon	Berne (BE), Loft C	49°56'03.44''	7°26'52.68''	swab	neg.		n.d.	n.d.	n.d.	n.d.	n.d.
	102_Li	720	feral pigeon	Berne (BE), Loft C	49°56'03.44''	7°26'52.68''	liver	n.a.
	103_T	92	feral pigeon	Berne (BE), Loft C	49°56'03.44''	7°26'52.68''	swab	pos. (29.6)	0.0489	C. psittaci	n.d.	n.d.	n.d.	n.d.
	103_Li	92	feral pigeon	Berne (BE), Loft C	49°56'03.44''	7°26'52.68''	liver	n.a.
	104_T	317	feral pigeon	Berne (BE), Loft C	49°56'03.44''	7°26'52.68''	swab	neg.		n.d.	n.d.	n.d.	n.d.	n.d.
	104_Li	317	feral pigeon	Berne (BE), Loft C	49°56'03.44''	7°26'52.68''	liver	n.a.
	105_T	715	feral pigeon	Berne (BE), Loft C	49°56'03.44''	7°26'52.68''	swab	neg.		n.d.	n.d.	n.d.	n.d.	n.d.
	105_Li	715	feral pigeon	Berne (BE), Loft C	49°56'03.44''	7°26'52.68''	liver	n.a.
	106_T	273	feral pigeon	Berne (BE), Loft C	49°56'03.44''	7°26'52.68''	swab	neg.		n.d.	n.d.	n.d.	n.d.	n.d.
	106_Li	273	feral pigeon	Berne (BE), Loft C	49°56'03.44''	7°26'52.68''	liver	n.a.
	107_T	407	feral pigeon	Berne (BE), Loft C	49°56'03.44''	7°26'52.68''	swab	neg.		n.d.	n.d.	n.d.	n.d.	n.d.
	107_Li	407	feral pigeon	Berne (BE), Loft C	49°56'03.44''	7°26'52.68''	liver	n.a.
	108_T	719	feral pigeon	Berne (BE), Loft C	49°56'03.44''	7°26'52.68''	swab	neg.		n.d.	n.d.	n.d.	n.d.	n.d.
	108_Li	719	feral pigeon	Berne (BE), Loft C	49°56'03.44''	7°26'52.68''	liver	n.a.
	109_T	43	feral pigeon	Berne (BE), Loft C	49°56'03.44''	7°26'52.68''	swab	neg.		n.d.	n.d.	n.d.	n.d.	n.d.
	109_Li	43	feral pigeon	Berne (BE), Loft C	49°56'03.44''	7°26'52.68''	liver	n.a.
	110_T	210	feral pigeon	Berne (BE), Loft C	49°56'03.44''	7°26'52.68''	swab	neg.		n.d.	n.d.	n.d.	n.d.	n.d.
	110_Li	210	feral pigeon	Berne (BE), Loft C	49°56'03.44''	7°26'52.68''	liver	n.a.
	111_T	774	feral pigeon	Berne (BE), Loft C	49°56'03.44''	7°26'52.68''	swab	pos. (24.4)	0.297	C. psittaci	n.d.	n.d.	55	B
	111_Li	774	feral pigeon	Berne (BE), Loft C	49°56'03.44''	7°26'52.68''	liver	n.a.
	112_T	281	feral pigeon	Berne (BE), Loft C	49°56'03.44''	7°26'52.68''	swab	pos. (29.4)	0.00304	C. psittaci	n.d.	n.d.	n.d.	n.d.
	112_Li	281	feral pigeon	Berne (BE), Loft C	49°56'03.44''	7°26'52.68''	liver	n.a.
	113_T	649	feral pigeon	Berne (BE), Loft C	49°56'03.44''	7°26'52.68''	swab	neg.		n.d.	n.d.	n.d.	n.d.	n.d.
	113_Li	649	feral pigeon	Berne (BE), Loft C	49°56'03.44''	7°26'52.68''	liver	n.a.
	114_T	586	feral pigeon	Berne (BE), Loft C	49°56'03.44''	7°26'52.68''	swab	neg.		n.d.	n.d.	n.d.	n.d.	n.d.
	114_Li	586	feral pigeon	Berne (BE), Loft C	49°56'03.44''	7°26'52.68''	liver	n.a.
	115_T	788	feral pigeon	Berne (BE), Loft A	46°56'50.05''	7°27'04.23''	swab	neg.		n.d.	n.d.	n.d.	n.d.	n.d.
	115_Li	788	feral pigeon	Berne (BE), Loft A	46°56'50.05''	7°27'04.23''	liver	n.a.
	116_T	orange 2	feral pigeon	Berne (BE), Loft A	46°56'50.05''	7°27'04.23''	swab	pos. (32.5)	0.00392	C. psittaci	n.d.	n.d.	55	B
	116_Li	orange 2	feral pigeon	Berne (BE), Loft A	46°56'50.05''	7°27'04.23''	liver	n.a.
	117_T	685	feral pigeon	Berne (BE), Loft A	46°56'50.05''	7°27'04.23''	swab	neg.		n.d.	n.d.	n.d.	n.d.	n.d.
	117_Li	685	feral pigeon	Berne (BE), Loft A	46°56'50.05''	7°27'04.23''	liver	n.a.
	118_T	767	feral pigeon	Berne (BE), Loft A	46°56'50.05''	7°27'04.23''	swab	neg.		n.d.	n.d.	n.d.	n.d.	n.d.
	118_Li	767	feral pigeon	Berne (BE), Loft A	46°56'50.05''	7°27'04.23''	liver	n.a.
	119_T	761	feral pigeon	Berne (BE), Loft A	46°56'50.05''	7°27'04.23''	swab	neg.		n.d.	n.d.	n.d.	n.d.	n.d.
	119_Li	761	feral pigeon	Berne (BE), Loft A	46°56'50.05''	7°27'04.23''	liver	n.a.
	120_T	768	feral pigeon	Berne (BE), Loft A	46°56'50.05''	7°27'04.23''	swab	neg.		n.d.	n.d.	n.d.	n.d.	n.d.
	120_Li	768	feral pigeon	Berne (BE), Loft A	46°56'50.05''	7°27'04.23''	liver	n.a.
	121_T	16	feral pigeon	Berne (BE), Loft A	46°56'50.05''	7°27'04.23''	swab	neg.		n.d.	n.d.	n.d.	n.d.	n.d.
	121_Li	16	feral pigeon	Berne (BE), Loft A	46°56'50.05''	7°27'04.23''	liver	n.a.
	122_T	497	feral pigeon	Berne (BE), Loft A	46°56'50.05''	7°27'04.23''	swab	neg.		n.d.	n.d.	n.d.	n.d.	n.d.
	122_Li	497	feral pigeon	Berne (BE), Loft A	46°56'50.05''	7°27'04.23''	liver	n.a.
	123_T	775	feral pigeon	Berne (BE), Loft A	46°56'50.05''	7°27'04.23''	swab	neg.		n.d.	n.d.	n.d.	n.d.	n.d.
	123_Li	775	feral pigeon	Berne (BE), Loft A	46°56'50.05''	7°27'04.23''	liver	n.a.
	124_T	67	feral pigeon	Berne (BE), Loft A	46°56'50.05''	7°27'04.23''	swab	neg.		n.d.	n.d.	n.d.	n.d.	n.d.
	124_Li	67	feral pigeon	Berne (BE), Loft A	46°56'50.05''	7°27'04.23''	liver	n.a.
	125_T	four colors	feral pigeon	Berne (BE), Loft A	46°56'50.05''	7°27'04.23''	swab	neg.		n.d.	n.d.	n.d.	n.d.	n.d.
	125_Li	four colors	feral pigeon	Berne (BE), Loft A	46°56'50.05''	7°27'04.23''	liver	n.a.
	126_T	785	feral pigeon	Berne (BE), Loft A	46°56'50.05''	7°27'04.23''	swab	neg.		n.d.	n.d.	n.d.	n.d.	n.d.
	126_Li	785	feral pigeon	Berne (BE), Loft A	46°56'50.05''	7°27'04.23''	liver	n.a.
	127_T	763	feral pigeon	Berne (BE), Loft A	46°56'50.05''	7°27'04.23''	swab	neg.		n.d.	n.d.	n.d.	n.d.	n.d.
	127_Li	763	feral pigeon	Berne (BE), Loft A	46°56'50.05''	7°27'04.23''	liver	n.a.
	128_T	265	feral pigeon	Berne (BE), Loft A	46°56'50.05''	7°27'04.23''	swab	neg.		n.d.	n.d.	n.d.	n.d.	n.d.
	128_Li	265	feral pigeon	Berne (BE), Loft A	46°56'50.05''	7°27'04.23''	liver	n.a.
	130_T	759	feral pigeon	Berne (BE), Loft A	46°56'50.05''	7°27'04.23''	swab	neg.		n.d.	n.d.	n.d.	n.d.	n.d.
	130_Li	759	feral pigeon	Berne (BE), Loft A	46°56'50.05''	7°27'04.23''	liver	n.a.
	131_T	770	feral pigeon	Berne (BE), Loft A	46°56'50.05''	7°27'04.23''	swab	neg.		n.d.	n.d.	n.d.	n.d.	n.d.
	131_Li	770	feral pigeon	Berne (BE), Loft A	46°56'50.05''	7°27'04.23''	liver	n.a.
	132_T	800	feral pigeon	Berne (BE), Loft A	46°56'50.05''	7°27'04.23''	swab	neg.		n.d.	n.d.	n.d.	n.d.	n.d.
	132_Li	800	feral pigeon	Berne (BE), Loft A	46°56'50.05''	7°27'04.23''	liver	n.a.
	133_T	293	feral pigeon	Berne (BE), Loft A	46°56'50.05''	7°27'04.23''	swab	neg.		n.d.	n.d.	n.d.	n.d.	n.d.
	133_Li	293	feral pigeon	Berne (BE), Loft A	46°56'50.05''	7°27'04.23''	liver	n.a.
	134_T	751	feral pigeon	Berne (BE), Loft A	46°56'50.05''	7°27'04.23''	swab	neg.		n.d.	n.d.	n.d.	n.d.	n.d.
	134_Li	751	feral pigeon	Berne (BE), Loft A	46°56'50.05''	7°27'04.23''	liver	n.a.
	135_T	782	feral pigeon	Berne (BE), Loft A	46°56'50.05''	7°27'04.23''	swab	neg.		n.d.	n.d.	n.d.	n.d.	n.d.
	135_Li	782	feral pigeon	Berne (BE), Loft A	46°56'50.05''	7°27'04.23''	liver	n.a.
	148_T	vowa10814	domestic pigeon	St. Urban (LU)	47°13'26.28''	7°50'23.17''	swab	neg.		n.d.	n.d.	n.d.	n.d.	n.d.
	148_Li	vowa10814	domestic pigeon	St. Urban (LU)	47°13'26.28''	7°50'23.17''	liver	n.a.
	149_T	vowa11106	domestic pigeon	Lucerne (LU)	47°03'01.96''	8°18'19.69''	swab	neg.		n.d.	n.d.	n.d.	n.d.	n.d.
	149_Li	vowa11106	domestic pigeon	Lucerne (LU)	47°03'01.96''	8°18'19.69''	liver	n.a.
	150_T	vowa11225	common wood pigeon	Lucerne (LU)	47°03'01.96''	8°18'19.69''	swab	neg.		n.d.	n.d.	n.d.	n.d.	n.d.
	150_Li	vowa11225	common wood pigeon	Lucerne (LU)	47°03'01.96''	8°18'19.69''	liver	n.a.
	151_T	vowa11414	feral pigeon	Kriens (LU)	47°01'29.51''	8°17'14.11''	swab	neg.		n.d.	n.d.	n.d.	n.d.	n.d.
	151_Li	vowa11414	feral pigeon	Kriens (LU)	47°01'29.51''	8°17'14.11''	liver	n.a.
	152_T	vowa11382	feral pigeon	Aarburg (AG)	47°18'49.68''	7°54'25.88''	swab	neg.		n.d.	n.d.	n.d.	n.d.	n.d.
	152_Li	vowa11382	feral pigeon	Aarburg (AG)	47°18'49.68''	7°54'25.88''	liver	n.a.
	153_T	vowa11630	Eurasian collared dove	Winikon (LU)	47°14'18.49	8°03'04.46''	swab	neg.		n.d.	n.d.	n.d.	n.d.	n.d.
	153_Li	vowa11630	Eurasian collared dove	Winikon (LU)	47°14'18.49	8°03'04.46''	liver	n.a.
	154_T	vowa11655	Eurasian collared dove	Dagmersellen (LU)	47°13'10.92''	7°58'38.96''	swab	neg.		n.d.	n.d.	n.d.	n.d.	n.d.
	154_Li	vowa11655	Eurasian collared dove	Dagmersellen (LU)	47°13'10.92''	7°58'38.96''	liver	n.a.
	157_T	vowa11672	common wood pigeon	Emmenbruecke (LU)	47°04'41.32''	8°16'32.09''	swab	neg.		n.d.	n.d.	n.d.	n.d.	n.d.
	157_Li	vowa11672	common wood pigeon	Emmenbruecke (LU)	47°04'41.32''	8°16'32.09''	liver	n.a.
	158_T	vowa11524	feral pigeon	Olten (SO)	47°20'58.77''	7°54'13.63''	swab	neg.		n.d.	n.d.	n.d.	n.d.	n.d.
	158_Li	vowa11524	feral pigeon	Olten (SO)	47°20'58.77''	7°54'13.63''	liver	n.a.
	159_T	vowa11603	feral pigeon	Rothenburg (LU)	47°05'38.40''	8°16'20.71''	swab	neg.		n.d.	n.d.	n.d.	n.d.	n.d.
	159_Li	vowa11603	feral pigeon	Rothenburg (LU)	47°05'38.40''	8°16'20.71''	liver	n.a.
	160_T	vowa11733	Eurasian collared dove	Thayngen (SH)	47°44'49.20''	8°42'22.21''	swab	neg.		n.d.	n.d.	n.d.	n.d.	n.d.
	160_Li	vowa11733	Eurasian collared dove	Thayngen (SH)	47°44'49.20''	8°42'22.21''	liver	n.a.
	162_T	vowa11201	domestic pigeon	Sursee (LU)	47°10'24.95''	8°07'04.53''	swab	pos. (33.3)	3.5e-05	n.i.	n.i.	pos. (38.7)	n.d.	n.d.
	162_Li	vowa11201	domestic pigeon	Sursee (LU)	47°10'24.95''	8°07'04.53''	liver	neg.		n.d.	n.d.	n.d.	n.d.	n.d.
	163_T	vowa10916	feral pigeon	Seengen (AG)	47°19'31.05''	8°12'28.51''	swab	neg.		n.d.	n.d.	n.d.	n.d.	n.d.
	163_Li	vowa10916	feral pigeon	Seengen (AG)	47°19'31.05''	8°12'28.51''	liver	neg.		n.d.	n.d.	n.d.	n.d.	n.d.
	164_T	vowa10124	domestic pigeon	Buchrain (LU)	47°05'37.90''	8°20'22.43''	swab	neg.		n.d.	n.d.	n.d.	n.d.	n.d.
	164_Li	vowa10124	domestic pigeon	Buchrain (LU)	47°05'37.90''	8°20'22.43''	liver	neg.		n.d.	n.d.	n.d.	n.d.	n.d.
	165_T	vowa10718	common wood pigeon	Sempach (LU)	47°07'34.68''	8°11'41.89''	swab	neg.		n.d.	n.d.	n.d.	n.d.	n.d.
	165_Li	vowa10718	common wood pigeon	Sempach (LU)	47°07'34.68''	8°11'41.89''	liver	neg.		n.d.	n.d.	n.d.	n.d.	n.d.
	166_T	vowa11428	Eurasian collared dove	Unterentfelden (AG)	47°21'52.92''	8°02'37.86''	swab	neg.		n.d.	n.d.	n.d.	n.d.	n.d.
	166_Li	vowa11428	Eurasian collared dove	Unterentfelden (AG)	47°21'52.92''	8°02'37.86''	liver	neg.		n.d.	n.d.	n.d.	n.d.	n.d.
	167_T	vowa11754	Eurasian collared dove	Schötz (LU)	47°10'12.36''	7°58'55.88''	swab	neg.		n.d.	n.d.	n.d.	n.d.	n.d.
	167_Li	vowa11754	Eurasian collared dove	Schötz (LU)	47°10'12.36''	7°58'55.88''	liver	neg.		n.d.	n.d.	n.d.	n.d.	n.d.
	168_T	vowa11720	common wood pigeon	Lucerne (LU)	47°03'25.92''	8°18'39.78''	swab	neg.		n.d.	n.d.	n.d.	n.d.	n.d.
	168_Li	vowa11720	common wood pigeon	Lucerne (LU)	47°03'25.92''	8°18'39.78''	liver	neg.		n.d.	n.d.	n.d.	n.d.	n.d.
	169_T	vowa11708	domestic pigeon	Sursee (LU)	47°10'14.81''	8°06'41.36''	swab	neg.		n.d.	n.d.	n.d.	n.d.	n.d.
	169_Li	vowa11708	domestic pigeon	Sursee (LU)	47°10'14.81''	8°06'41.36''	liver	neg.		n.d.	n.d.	n.d.	n.d.	n.d.
	170_T	vowa11012	common wood pigeon	Kriens (LU)	47°01'57.36''	8°17'45.24''	swab	neg.		n.d.	n.d.	n.d.	n.d.	n.d.
	170_Li	vowa11012	common wood pigeon	Kriens (LU)	47°01'57.36''	8°17'45.24''	liver	neg.		n.d.	n.d.	n.d.	n.d.	n.d.
	171_T	vowa11154	common wood pigeon	Emmenbruecke (LU)	47°05'42.16''	8°15'42.76''	swab	neg.		n.d.	n.d.	n.d.	n.d.	n.d.
	171_Li	vowa11154	common wood pigeon	Emmenbruecke (LU)	47°05'42.16''	8°15'42.76''	liver	neg.		n.d.	n.d.	n.d.	n.d.	n.d.
	172_T	vowa11131	Eurasian collared dove	Ermensee (LU)	47°13'35.40''	8°14'44.48''	swab	neg.		n.d.	n.d.	n.d.	n.d.	n.d.
	172_Li	vowa11131	Eurasian collared dove	Ermensee (LU)	47°13'35.40''	8°14'44.48''	liver	neg.		n.d.	n.d.	n.d.	n.d.	n.d.
	173_T	vowa10856	common wood pigeon	Sins (AG)	47°11'24.72''	8°23'38.18''	swab	neg.		n.d.	n.d.	n.d.	n.d.	n.d.
	173_Li	vowa10856	common wood pigeon	Sins (AG)	47°11'24.72''	8°23'38.18''	liver	neg.		n.d.	n.d.	n.d.	n.d.	n.d.
	174_T	vowa11100	common wood pigeon	Widen (AG)	47°22'44.40''	8°21'51.84''	swab	neg.		n.d.	n.d.	n.d.	n.d.	n.d.
	174_Li	vowa11100	common wood pigeon	Widen (AG)	47°22'44.40''	8°21'51.84''	liver	neg.		n.d.	n.d.	n.d.	n.d.	n.d.
	175_T	vowa10989	common wood pigeon	Nottwil (LU)	47°07'54.48''	8°08'19.75''	swab	neg.		n.d.	n.d.	n.d.	n.d.	n.d.
	175_Li	vowa10989	common wood pigeon	Nottwil (LU)	47°07'54.48''	8°08'19.75''	liver	neg.		n.d.	n.d.	n.d.	n.d.	n.d.
	176_T	vowa10827	common wood pigeon	Reinach (AG)	47°15'03.96''	8°11'20.87''	swab	neg.		n.d.	n.d.	n.d.	n.d.	n.d.
	176_Li	vowa10827	common wood pigeon	Reinach (AG)	47°15'03.96''	8°11'20.87''	liver	neg.		n.d.	n.d.	n.d.	n.d.	n.d.
	177_T	vowa10944	common wood pigeon	Erlinsbach (AG)	47°24'32.40''	8°00'19.08''	swab	neg.		n.d.	n.d.	n.d.	n.d.	n.d.
	177_Li	vowa10944	common wood pigeon	Erlinsbach (AG)	47°24'32.40''	8°00'19.08''	liver	neg.		n.d.	n.d.	n.d.	n.d.	n.d.
	178_T	vowa11713	domestic pigeon	Reiden (LU)	47°14'45.60''	7°58'22.94''	swab	neg.		n.d.	n.d.	n.d.	n.d.	n.d.
	178_Li	vowa11713	domestic pigeon	Reiden (LU)	47°14'45.60''	7°58'22.94''	liver	neg.		n.d.	n.d.	n.d.	n.d.	n.d.
	179_T	vowa11028	Eurasian collared dove	Strengelbach (AG)	47°16'41.44''	7°55'32.54''	swab	neg.		n.d.	n.d.	n.d.	n.d.	n.d.
	179_Li	vowa11028	Eurasian collared dove	Strengelbach (AG)	47°16'41.44''	7°55'32.54''	liver	neg.		n.d.	n.d.	n.d.	n.d.	n.d.
	180_T	vowa11701	common wood pigeon	Lucerne (LU)	47°02'24.10''	8°18'51.21''	swab	neg.		n.d.	n.d.	n.d.	n.d.	n.d.
	180_Li	vowa11701	common wood pigeon	Lucerne (LU)	47°02'24.10''	8°18'51.21''	liver	neg.		n.d.	n.d.	n.d.	n.d.	n.d.
	181_T	vowa10838	feral pigeon	Lucerne (LU)	47°03'01.96''	8°18'19.69''	swab	neg.		n.d.	n.d.	n.d.	n.d.	n.d.
	181_Li	vowa10838	feral pigeon	Lucerne (LU)	47°03'01.96''	8°18'19.69''	liver	neg.		n.d.	n.d.	n.d.	n.d.	n.d.
	182_T	vowa11745	common wood pigeon	Sempach-Station (LU)	47°06'56.67''	8°11'47.87''	swab	neg.		n.d.	n.d.	n.d.	n.d.	n.d.
	182_Li	vowa11745	common wood pigeon	Sempach-Station (LU)	47°06'56.67''	8°11'47.87''	liver	neg.		n.d.	n.d.	n.d.	n.d.	n.d.
	183_T	vowa11702	common wood pigeon	Zurich (ZH)	47°23'03.48''	8°31'42.28''	swab	neg.		n.d.	n.d.	n.d.	n.d.	n.d.
	138_Li	vowa11702	common wood pigeon	Zurich (ZH)	47°23'03.48''	8°31'42.28''	liver	neg.		n.d.	n.d.	n.d.	n.d.	n.d.
	184_T	vowa11312	domestic pigeon	Emmenbruecke (LU)	47°04'15.25''	8°17'29.64''	swab	neg.		n.d.	n.d.	n.d.	n.d.	n.d.
	184_Li	vowa11312	domestic pigeon	Emmenbruecke (LU)	47°04'15.25''	8°17'29.64''	liver	neg.		n.d.	n.d.	n.d.	n.d.	n.d.
	185_T	vowa10767	Eurasian collared dove	Gontenschwil (AG)	47°16'48.54''	8°08'38.62''	swab	neg.		n.d.	n.d.	n.d.	n.d.	n.d.
	185_Li	vowa10767	Eurasian collared dove	Gontenschwil (AG)	47°16'48.54''	8°08'38.62''	liver	neg.		n.d.	n.d.	n.d.	n.d.	n.d.
	186_T	vowa10196	common wood pigeon	Emmen (LU)	47°04'30.72''	8°17'02.22''	swab	neg.		n.d.	n.d.	n.d.	n.d.	n.d.
	186_Li	vowa10196	common wood pigeon	Emmen (LU)	47°04'30.72''	8°17'02.22''	liver	neg.		n.d.	n.d.	n.d.	n.d.	n.d.
	187_T	vowa11020	feral pigeon	Lucerne (LU)	47°03'01.96''	8°18'19.69''	swab	neg.		n.d.	n.d.	n.d.	n.d.	n.d.
	187_Li	vowa11020	feral pigeon	Lucerne (LU)	47°03'01.96''	8°18'19.69''	liver	neg.		n.d.	n.d.	n.d.	n.d.	n.d.
	188_T	vowa10731	common wood pigeon	Sempach (LU)	47°07'38.87''	8°11'49.60''	swab	neg.		n.d.	n.d.	n.d.	n.d.	n.d.
	188_Li	vowa10731	common wood pigeon	Sempach (LU)	47°07'38.87''	8°11'49.60''	liver	neg.		n.d.	n.d.	n.d.	n.d.	n.d.
	189_T	vowa11729	feral pigeon	Lucerne (LU)	47°02'20.76''	9°19'13.62''	swab	pos. (30.6)	0.000313	C. psittaci, C. avium	C. psittaci (HF545614.1) (100/99)	n.d.	n.d.	n.d.
	189_Li	vowa11729	feral pigeon	Lucerne (LU)	47°02'20.76''	9°19'13.62''	liver	neg.		n.d.	n.d.	n.d.	n.d.	n.d.
	190_T	vowa11758	domestic pigeon	Cham (ZG)	47°10'59.16''	8°28'14.16''	swab	pos. (35.2)	0.000156	n.i.	n.i.	pos. (35.3)	n.d.	n.d.
	190_Li	vowa11758	domestic pigeon	Cham (ZG)	47°10'59.16''	8°28'14.16''	liver	n.a.
	191_T	vowa11759	common wood pigeon	Meierskappel (LU)	47°07'26.40''	8°26'36.74''	swab	neg.		n.d.	n.d.	n.d.	n.d.	n.d.
	191_Li	vowa11759	common wood pigeon	Meierskappel (LU)	47°07'26.40''	8°26'36.74''	liver	neg.		n.d.	n.d.	n.d.	n.d.	n.d.
	192_T	vowa11756	domestic pigeon	Sachseln (OW)	46°53'44.42''	8°14'46.14''	swab	n.a.
	192_Li	vowa11756	domestic pigeon	Sachseln (OW)	46°53'44.42''	8°14'46.14''	liver	neg.		n.d.	n.d.	n.d.	n.d.	n.d.
	193_T	vowa11757	feral pigeon	Emmenbruecke (LU)	47°04'25.32''	8°16'38.86''	swab	pos. (32.3)	0.0111	C. psittaci	n.d.	n.d.	n.d.	n.d.
	193_Li	vowa11757	feral pigeon	Emmenbruecke (LU)	47°04'25.32''	8°16'38.86''	liver	pos. (26.3)	4.37e-05	C. psittaci	n.d.	n.d.	n.d.	n.d.
	194_T	vowa11791	domestic pigeon	Lucerne (LU)	47°03'36.72''	8°15'42.95''	swab	pos. (30.9)	0.00266	C. psittaci	n.d.	n.d.	26	B
	194_Li	vowa11791	domestic pigeon	Lucerne (LU)	47°03'36.72''	8°15'42.95''	liver	n.a.
	195_T	vowa11789	Eurasian collared dove	Wauwil (LU)	47°11'16.80''	8°01'40.37''	swab	neg.		n.d.	n.d.	n.d.	n.d.	n.d.
	195_Li	vowa11789	Eurasian collared dove	Wauwil (LU)	47°11'16.80''	8°01'40.37''	liver	n.a.
	196_T	vowa11788	feral pigeon	Ebikon (LU)	47°04'52.34''	8°20'18.68''	swab	neg.		n.d.	n.d.	n.d.	n.d.	n.d.
	196_Li	vowa11788	feral pigeon	Ebikon (LU)	47°04'52.34''	8°20'18.68''	liver	n.a.
	197_T	vowa11796	common wood pigeon	Sempach (LU)	47°07'45.66''	8°11'44.48''	swab	pos. (33.9)	3.71e-05	n.i.	n.i.	pos. (34.1)	n.d.	n.d.
	197_Li	vowa11796	common wood pigeon	Sempach (LU)	47°07'45.66''	8°11'44.48''	liver	neg.		n.d.	n.d.	n.d.	n.d.	n.d.
	199_T	vowa11805	domestic pigeon	Emmenbruecke (LU)	47°04'13.10''	8°19'47.16''	swab	neg.		n.d.	n.d.	n.d.	n.d.	n.d.
	199_Li	vowa11805	domestic pigeon	Emmenbruecke (LU)	47°04'13.10''	8°19'47.16''	liver	n.a.
	200_T	vowa11803	Eurasian collared dove	Sursee (LU)	47°10'45.39''	8°06'46.29''	swab	n.a.
	200_Li	vowa11803	Eurasian collared dove	Sursee (LU)	47°10'45.39''	8°06'46.29''	liver	neg.		n.d.	n.d.	n.d.	n.d.	n.d.
	201_T	vowa11810	domestic pigeon	Sursee (LU)	47°10'45.39''	8°06'46.29''	swab	neg.		n.d.	n.d.	n.d.	n.d.	n.d.
	201_Li	vowa11810	domestic pigeon	Sursee (LU)	47°10'45.39''	8°06'46.29''	liver	neg.		n.d.	n.d.	n.d.	n.d.	n.d.
	202_T	vowa11830	feral pigeon	Lucerne (LU)	47°03'01.96''	8°18'19.69''	swab	neg.		n.d.	n.d.	n.d.	n.d.	n.d.
	202_Li	vowa11830	feral pigeon	Lucerne (LU)	47°03'01.96''	8°18'19.69''	liver	neg.		n.d.	n.d.	n.d.	n.d.	n.d.
	203_T	vowa10959	Eurasian collared dove	Seon (AG)	47°21'14.04''	8°09'51.05''	swab	neg.		n.d.	n.d.	n.d.	n.d.	n.d.
	203_Li	vowa10959	Eurasian collared dove	Seon (AG)	47°21'14.04''	8°09'51.05''	liver	neg.		n.d.	n.d.	n.d.	n.d.	n.d.
	204_T	vowa11824	feral pigeon	Horw (LU)	47°01'13.08''	8°18'15.05''	swab	neg.		n.d.	n.d.	n.d.	n.d.	n.d.
	204_Li	vowa11824	feral pigeon	Horw (LU)	47°01'13.08''	8°18'15.05''	liver	neg.		n.d.	n.d.	n.d.	n.d.	n.d.
	205_T	vowa11816	feral pigeon	Sursee (LU)	47°10'26.40''	8°06'32.29''	swab	neg.		n.d.	n.d.	n.d.	n.d.	n.d.
	205_Li	vowa11816	feral pigeon	Sursee (LU)	47°10'26.40''	8°06'32.29''	liver	neg.		n.d.	n.d.	n.d.	n.d.	n.d.
	206_T	vowa11838	common wood pigeon	Reinach (AG)	47°15'33.06''	8°10'54.31''	swab	neg.		n.d.	n.d.	n.d.	n.d.	n.d.
	206_Li	vowa11838	common wood pigeon	Reinach (AG)	47°15'33.06''	8°10'54.31''	liver	neg.		n.d.	n.d.	n.d.	n.d.	n.d.
	207_T	vowa11844	Eurasian collared dove	Nottwil (LU)	47°08'17.53''	8°08'05.03''	swab	neg.		n.d.	n.d.	n.d.	n.d.	n.d.
	207_Li	vowa11844	Eurasian collared dove	Nottwil (LU)	47°08'17.53''	8°08'05.03''	liver	neg.		n.d.	n.d.	n.d.	n.d.	n.d.
	208_T	vowa11823	domestic pigeon	Ettiswil (LU)	47°09'09.88''	8°00'52.89''	swab	neg.		n.d.	n.d.	n.d.	n.d.	n.d.
	208_Li	vowa11823	domestic pigeon	Ettiswil (LU)	47°09'09.88''	8°00'52.89''	liver	n.a.
	209_T	vowa11852	domestic pigeon	Menziken (AG)	47°14'43.44''	8°11'33.32''	swab	neg.		n.d.	n.d.	n.d.	n.d.	n.d.
	209_Li	vowa11852	domestic pigeon	Menziken (AG)	47°14'43.44''	8°11'33.32''	liver	n.a.
	210_T	vowa11851	feral pigeon	Lucerne (LU)	47°03'01.96''	8°18'19.69''	swab	neg.		n.d.	n.d.	n.d.	n.d.	n.d.
	210_Li	vowa11851	feral pigeon	Lucerne (LU)	47°03'01.96''	8°18'19.69''	liver	neg.		n.d.	n.d.	n.d.	n.d.	n.d.
	211_T	WNV002	feral pigeon	Zurich (ZH)	47°21'59.72''	8°32'54.38''	swab	n.a.
	211_Li	WNV002	feral pigeon	Zurich (ZH)	47°21'59.72''	8°32'54.38''	liver	neg.		n.d.	n.d.	n.d.	n.d.	n.d.
	212_T	WNV003	feral pigeon	Zurich (ZH)	47°21'59.72''	8°32'54.38''	swab	n.a.
	212_Li	WNV003	feral pigeon	Zurich (ZH)	47°21'59.72''	8°32'54.38''	liver	neg.		n.d.	n.d.	n.d.	n.d.	n.d.
	213_T	WNV004	feral pigeon	Zurich (ZH)	47°21'59.72''	8°32'54.38''	swab	n.a.
	213_Li	WNV004	feral pigeon	Zurich (ZH)	47°21'59.72''	8°32'54.38''	liver	neg.		n.d.	n.d.	n.d.	n.d.	n.d.
	214_T	WNV005	feral pigeon	Zurich (ZH)	47°21'59.72''	8°32'54.38''	swab	n.a.
	214_Li	WNV005	feral pigeon	Zurich (ZH)	47°21'59.72''	8°32'54.38''	liver	neg.		n.d.	n.d.	n.d.	n.d.	n.d.
	215_T	WNV006	feral pigeon	Zurich (ZH)	47°21'58.90''	8°32'27.80''	swab	n.a.
	215_Li	WNV006	feral pigeon	Zurich (ZH)	47°21'58.90''	8°32'27.80''	liver	neg.		n.d.	n.d.	n.d.	n.d.	n.d.
	216_T	WNV007	feral pigeon	Zurich (ZH)	47°21'58.90''	8°32'27.80''	swab	n.a.
	216_Li	WNV007	feral pigeon	Zurich (ZH)	47°21'58.90''	8°32'27.80''	liver	neg.		n.d.	n.d.	n.d.	n.d.	n.d.
	217_T	WNV008	feral pigeon	Zurich (ZH)	47°21'58.90''	8°32'27.80''	swab	n.a.
	217_Li	WNV008	feral pigeon	Zurich (ZH)	47°21'58.90''	8°32'27.80''	liver	neg.		n.d.	n.d.	n.d.	n.d.	n.d.
	218_T	WNV009	feral pigeon	Zurich (ZH)	47°22'35.88''	8°32'31.84''	swab	n.a.
	218_Li	WNV009	feral pigeon	Zurich (ZH)	47°22'35.88''	8°32'31.84''	liver	neg.		n.d.	n.d.	n.d.	n.d.	n.d.
	219_T	WNV010	feral pigeon	Zurich (ZH)	47°22'35.88''	8°32'31.84''	swab	n.a.
	219_Li	WNV010	feral pigeon	Zurich (ZH)	47°22'35.88''	8°32'31.84''	liver	neg.		n.d.	n.d.	n.d.	n.d.	n.d.
	220_T	WNV011	feral pigeon	Zurich (ZH)	47°24'40.75''	8°32'45.72''	swab	n.a.
	220_Li	WNV011	feral pigeon	Zurich (ZH)	47°24'40.75''	8°32'45.72''	liver	neg.		n.d.	n.d.	n.d.	n.d.	n.d.
	221_T	WNV012	feral pigeon	Zurich (ZH)	47°24'40.75''	8°32'45.72''	swab	n.a.
	221_Li	WNV012	feral pigeon	Zurich (ZH)	47°24'40.75''	8°32'45.72''	liver	neg.		n.d.	n.d.	n.d.	n.d.	n.d.
	222_T	WNV013	feral pigeon	Zurich (ZH)	47°24'40.75''	8°32'45.72''	swab	n.a.
	222_Li	WNV013	feral pigeon	Zurich (ZH)	47°24'40.75''	8°32'45.72''	liver	neg.		n.d.	n.d.	n.d.	n.d.	n.d.
	223_T	WNV014	feral pigeon	Zurich (ZH)	47°24'40.75''	8°32'45.72''	swab	n.a.
	223_Li	WNV014	feral pigeon	Zurich (ZH)	47°24'40.75''	8°32'45.72''	liver	neg.		n.d.	n.d.	n.d.	n.d.	n.d.
	224_T	WNV015	feral pigeon	Zurich (ZH)	47°24'40.75''	8°32'45.72''	swab	n.a.
	224_Li	WNV015	feral pigeon	Zurich (ZH)	47°24'40.75''	8°32'45.72''	liver	neg.		n.d.	n.d.	n.d.	n.d.	n.d.
	225_T	WNV016	feral pigeon	Zurich (ZH)	47°24'40.75''	8°32'45.72''	swab	n.a.
	225_Li	WNV016	feral pigeon	Zurich (ZH)	47°24'40.75''	8°32'45.72''	liver	neg.		n.d.	n.d.	n.d.	n.d.	n.d.
	226_T	WNV017	feral pigeon	Zurich (ZH)	47°24'40.75''	8°32'45.72''	swab	n.a.
	226_Li	WNV017	feral pigeon	Zurich (ZH)	47°24'40.75''	8°32'45.72''	liver	neg.		n.d.	n.d.	n.d.	n.d.	n.d.
	227_T	WNV018	feral pigeon	Zurich (ZH)	47°24'40.75''	8°32'45.72''	swab	n.a.
	227_Li	WNV018	feral pigeon	Zurich (ZH)	47°24'40.75''	8°32'45.72''	liver	neg.		n.d.	n.d.	n.d.	n.d.	n.d.
	228_T	WNV019	feral pigeon	Zurich (ZH)	47°24'40.75''	8°32'45.72''	swab	n.a.
	228_Li	WNV019	feral pigeon	Zurich (ZH)	47°24'40.75''	8°32'45.72''	liver	neg.		n.d.	n.d.	n.d.	n.d.	n.d.
	229_T	WNV020	feral pigeon	Zurich (ZH)	47°24'40.75''	8°32'45.72''	swab	n.a.
	229_Li	WNV020	feral pigeon	Zurich (ZH)	47°24'40.75''	8°32'45.72''	liver	neg.		n.d.	n.d.	n.d.	n.d.	n.d.
	230_T	WNV025	feral pigeon	Zurich (ZH)	47°22'48.27''	8°32'11.56''	swab	n.a.
	230_Li	WNV025	feral pigeon	Zurich (ZH)	47°22'48.27''	8°32'11.56''	liver	neg.		n.d.	n.d.	n.d.	n.d.	n.d.
	231_T	WNV026	feral pigeon	Zurich (ZH)	47°22'48.27''	8°32'11.56''	swab	n.a.
	231_Li	WNV026	feral pigeon	Zurich (ZH)	47°22'48.27''	8°32'11.56''	liver	neg.		n.d.	n.d.	n.d.	n.d.	n.d.
	232_T	WNV027	feral pigeon	Zurich (ZH)	47°22'48.27''	8°32'11.56''	swab	n.a.
	232_Li	WNV027	feral pigeon	Zurich (ZH)	47°22'48.27''	8°32'11.56''	liver	neg.		n.d.	n.d.	n.d.	n.d.	n.d.
	233_T	WNV028	feral pigeon	Zurich (ZH)	47°21'58.90''	8°32'27.80''	swab	n.a.
	233_Li	WNV028	feral pigeon	Zurich (ZH)	47°21'58.90''	8°32'27.80''	liver	neg.		n.d.	n.d.	n.d.	n.d.	n.d.
	234_T	WNV029	feral pigeon	Zurich (ZH)	47°21'58.90''	8°32'27.80''	swab	n.a.
	234_Li	WNV029	feral pigeon	Zurich (ZH)	47°21'58.90''	8°32'27.80''	liver	neg.		n.d.	n.d.	n.d.	n.d.	n.d.
	235_T	WNV030	feral pigeon	Zurich (ZH)	47°21'58.90''	8°32'27.80''	swab	n.a.
	235_Li	WNV030	feral pigeon	Zurich (ZH)	47°21'58.90''	8°32'27.80''	liver	neg.		n.d.	n.d.	n.d.	n.d.	n.d.
	236_T	WNV031	feral pigeon	Zurich (ZH)	47°21'58.90''	8°32'27.80''	swab	n.a.
	236_Li	WNV031	feral pigeon	Zurich (ZH)	47°21'58.90''	8°32'27.80''	liver	neg.		n.d.	n.d.	n.d.	n.d.	n.d.
	237_T	WNV032	feral pigeon	Zurich (ZH)	47°21'58.90''	8°32'27.80''	swab	n.a.
	237_Li	WNV032	feral pigeon	Zurich (ZH)	47°21'58.90''	8°32'27.80''	liver	neg.		n.d.	n.d.	n.d.	n.d.	n.d.
	238_T	WNV038	feral pigeon	Zurich (ZH)	47°22'13.22''	8°31'11.55''	swab	n.a.
	238_Li	WNV038	feral pigeon	Zurich (ZH)	47°22'13.22''	8°31'11.55''	liver	neg.		n.d.	n.d.	n.d.	n.d.	n.d.
	239_T	WNV039	feral pigeon	Zurich (ZH)	47°22'13.22''	8°31'11.55''	swab	n.a.
	239_Li	WNV039	feral pigeon	Zurich (ZH)	47°22'13.22''	8°31'11.55''	liver	neg.		n.d.	n.d.	n.d.	n.d.	n.d.
	240_T	WNV040	feral pigeon	Zurich (ZH)	47°22'13.22''	8°31'11.55''	swab	n.a.
	240_Li	WNV040	feral pigeon	Zurich (ZH)	47°22'13.22''	8°31'11.55''	liver	neg.		n.d.	n.d.	n.d.	n.d.	n.d.
	241_T	WNV041	feral pigeon	Zurich (ZH)	47°22'13.22''	8°31'11.55''	swab	n.a.
	241_Li	WNV041	feral pigeon	Zurich (ZH)	47°22'13.22''	8°31'11.55''	liver	neg.		n.d.	n.d.	n.d.	n.d.	n.d.
	242_T	WNV042	feral pigeon	Zurich (ZH)	47°22'48.27''	8°32'11.56''	swab	n.a.
	242_Li	WNV042	feral pigeon	Zurich (ZH)	47°22'48.27''	8°32'11.56''	liver	neg.		n.d.	n.d.	n.d.	n.d.	n.d.
	243_T	WNV043	feral pigeon	Zurich (ZH)	47°22'48.27''	8°32'11.56''	swab	n.a.
	243_Li	WNV043	feral pigeon	Zurich (ZH)	47°22'48.27''	8°32'11.56''	liver	neg.		n.d.	n.d.	n.d.	n.d.	n.d.
	244_T	WNV044	feral pigeon	Zurich (ZH)	47°22'48.27''	8°32'11.56''	swab	n.a.
	244_Li	WNV044	feral pigeon	Zurich (ZH)	47°22'48.27''	8°32'11.56''	liver	pos. (35.3)	0.000336	C. psittaci	n.d.	n.d.	n.d.	n.d.
	245_T	WNV045	feral pigeon	Zurich (ZH)	47°22'48.27''	8°32'11.56''	swab	n.a.
	245_Li	WNV045	feral pigeon	Zurich (ZH)	47°22'48.27''	8°32'11.56''	liver	neg.		n.d.	n.d.	n.d.	n.d.	n.d.
	246_T	WNV046	feral pigeon	Zurich (ZH)	47°21'59.72''	8°32'54.38''	swab	n.a.
	246_Li	WNV046	feral pigeon	Zurich (ZH)	47°21'59.72''	8°32'54.38''	liver	neg.		n.d.	n.d.	n.d.	n.d.	n.d.
	247_T	WNV047	feral pigeon	Zurich (ZH)	47°21'59.72''	8°32'54.38''	swab	n.a.
	247_Li	WNV047	feral pigeon	Zurich (ZH)	47°21'59.72''	8°32'54.38''	liver	neg.		n.d.	n.d.	n.d.	n.d.	n.d.
	248_T	WNV048	feral pigeon	Zurich (ZH)	47°21'59.72''	8°32'54.38''	swab	n.a.
	248_Li	WNV048	feral pigeon	Zurich (ZH)	47°21'59.72''	8°32'54.38''	liver	neg.		n.d.	n.d.	n.d.	n.d.	n.d.
	249_T	WNV049	feral pigeon	Zurich (ZH)	47°21'59.72''	8°32'54.38''	swab	n.a.
	249_Li	WNV049	feral pigeon	Zurich (ZH)	47°21'59.72''	8°32'54.38''	liver	neg.		n.d.	n.d.	n.d.	n.d.	n.d.
	250_T	WNV072	domestic pigeon	Oberwil (BL)	47°31'04.86''	7°32'46.77''	swab	n.a.
	250_Li	WNV072	domestic pigeon	Oberwil (BL)	47°31'04.86''	7°32'46.77''	liver	neg.		n.d.	n.d.	n.d.	n.d.	n.d.
	251_T	WNV087	feral pigeon	Zurich (ZH)	47°22'10.74''	8°32'40.05''	swab	pos. (19.8)	0.545	C. psittaci	n.d.	n.d.	n.d.	n.d.
	251_Li	WNV087	feral pigeon	Zurich (ZH)	47°22'10.74''	8°32'40.05''	liver	pos. (31.3)	1.65e-05	C. psittaci	n.d.	n.d.	n.d.	n.d.
	252_T	WNV088	feral pigeon	Zurich (ZH)	47°22'10.74''	8°32'40.05''	swab	pos. (32.2)	0.000112	n.i.	n.i.	pos. (31.7)	n.d.	n.d.
	252_Li	WNV088	feral pigeon	Zurich (ZH)	47°22'10.74''	8°32'40.05''	liver	neg.		n.d.	n.d.	n.d.	n.d.	n.d.
	253_T	WNV089	feral pigeon	Zurich (ZH)	47°22'10.74''	8°32'40.05''	swab	pos. (38.1)	1.2e-06	n.i.	n.i.	pos. (38.1)	n.d.	n.d.
	253_Li	WNV089	feral pigeon	Zurich (ZH)	47°22'10.74''	8°32'40.05''	liver	neg.		n.d.	n.d.	n.d.	n.d.	n.d.
	254_T	WNV090	feral pigeon	Zurich (ZH)	47°22'10.74''	8°32'40.05''	swab	pos. (38.9)	1.17e-06	n.i.	n.i.	pos. (38.0)	n.d.	n.d.
	254_Li	WNV090	feral pigeon	Zurich (ZH)	47°22'10.74''	8°32'40.05''	liver	neg.		n.d.	n.d.	n.d.	n.d.	n.d.
	255_T	WNV091	feral pigeon	Zurich (ZH)	47°22'10.74''	8°32'40.05''	swab	pos. (35.4)	6.99e-06	n.i.	n.i.	pos. (34.9)	n.d.	n.d.
	255_Li	WNV091	feral pigeon	Zurich (ZH)	47°22'10.74''	8°32'40.05''	liver	neg.		n.d.	n.d.	n.d.	n.d.	n.d.
	256_T	WNV092	feral pigeon	Zurich (ZH)	47°22'10.74''	8°32'40.05''	swab	pos. (35.5)	2.25e-05	n.i.	n.i.	pos. (35.6)	n.d.	n.d.
	256_Li	WNV092	feral pigeon	Zurich (ZH)	47°22'10.74''	8°32'40.05''	liver	neg.		n.d.	n.d.	n.d.	n.d.	n.d.
	257_T	WNV093	feral pigeon	Zurich (ZH)	47°22'10.74''	8°32'40.05''	swab	pos. (39.0)	1.53e-06	n.i.	n.i.	pos. (38.2)	n.d.	n.d.
	257_Li	WNV093	feral pigeon	Zurich (ZH)	47°22'10.74''	8°32'40.05''	liver	neg.		n.d.	n.d.	n.d.	n.d.	n.d.
	258_T	WNV095	feral pigeon	Zurich (ZH)	47°22'48.27''	8°32'11.56''	swab	neg.		n.d.	n.d.	n.d.	n.d.	n.d.
	258_Li	WNV095	feral pigeon	Zurich (ZH)	47°22'48.27''	8°32'11.56''	liver	neg.		n.d.	n.d.	n.d.	n.d.	n.d.
	259_T	WNV096	feral pigeon	Zurich (ZH)	47°22'48.27''	8°32'11.56''	swab	neg.		n.d.	n.d.	n.d.	n.d.	n.d.
	259_Li	WNV096	feral pigeon	Zurich (ZH)	47°22'48.27''	8°32'11.56''	liver	neg.		n.d.	n.d.	n.d.	n.d.	n.d.
	260_T	WNV097	feral pigeon	Zurich (ZH)	47°22'48.27''	8°32'11.56''	swab	neg.		n.d.	n.d.	n.d.	n.d.	n.d.
	260_Li	WNV097	feral pigeon	Zurich (ZH)	47°22'48.27''	8°32'11.56''	liver	neg.		n.d.	n.d.	n.d.	n.d.	n.d.
	261_T	WNV098	feral pigeon	Zurich (ZH)	47°22'48.27''	8°32'11.56''	swab	neg.		n.d.	n.d.	n.d.	n.d.	n.d.
	261_Li	WNV098	feral pigeon	Zurich (ZH)	47°22'48.27''	8°32'11.56''	liver	neg.		n.d.	n.d.	n.d.	n.d.	n.d.
	262_T	WNV119	feral pigeon	Zurich (ZH)	47°22'24.00''	8°31'45.70''	swab	neg.		n.d.	n.d.	n.d.	n.d.	n.d.
	262_Li	WNV119	feral pigeon	Zurich (ZH)	47°22'24.00''	8°31'45.70''	liver	neg.		n.d.	n.d.	n.d.	n.d.	n.d.
	263_T	WNV120	feral pigeon	Zurich (ZH)	47°22'24.00''	8°31'45.70''	swab	neg.		n.d.	n.d.	n.d.	n.d.	n.d.
	263_Li	WNV120	feral pigeon	Zurich (ZH)	47°22'24.00''	8°31'45.70''	liver	neg.		n.d.	n.d.	n.d.	n.d.	n.d.
	264_T	WNV121	feral pigeon	Zurich (ZH)	47°22'24.00''	8°31'45.70''	swab	neg.		n.d.	n.d.	n.d.	n.d.	n.d.
	264_Li	WNV121	feral pigeon	Zurich (ZH)	47°22'24.00''	8°31'45.70''	liver	neg.		n.d.	n.d.	n.d.	n.d.	n.d.
	265_T	WNV122	feral pigeon	Zurich (ZH)	47°22'24.00''	8°31'45.70''	swab	neg.		n.d.	n.d.	n.d.	n.d.	n.d.
	265_Li	WNV122	feral pigeon	Zurich (ZH)	47°22'24.00''	8°31'45.70''	liver	neg.		n.d.	n.d.	n.d.	n.d.	n.d.
	266_T	WNV139	feral pigeon	Zurich (ZH)	47°22'10.74''	8°32'40.05''	swab	pos. (30.2)	0.000182	C. psittaci	n.d.	n.d.	n.d.	n.d.
	266_Li	WNV139	feral pigeon	Zurich (ZH)	47°22'10.74''	8°32'40.05''	liver	pos. (30.6)	3.46e-05	C. psittaci	n.d.	n.d.	n.d.	n.d.
	267_T	WNV140	feral pigeon	Zurich (ZH)	47°22'10.74''	8°32'40.05''	swab	neg.		n.d.	n.d.	n.d.	n.d.	n.d.
	267_Li	WNV140	feral pigeon	Zurich (ZH)	47°22'10.74''	8°32'40.05''	liver	neg.		n.d.	n.d.	n.d.	n.d.	n.d.
	268_T	WNV141	feral pigeon	Zurich (ZH)	47°22'10.74''	8°32'40.05''	swab	pos. (31.3)	9.69e-05	C. psittaci	n.d.	n.d.	n.d.	n.d.
	268_Li	WNV141	feral pigeon	Zurich (ZH)	47°22'10.74''	8°32'40.05''	liver	pos. (33.4)	7.17e-06	C. psittaci	n.d.	n.d.	n.d.	n.d.
	269_T	WNV142	feral pigeon	Zurich (ZH)	47°22'10.74''	8°32'40.05''	swab	pos. (34.9)	1.08e-05	n.i.	n.i.	pos. (38.7)	n.d.	n.d.
	269_Li	WNV142	feral pigeon	Zurich (ZH)	47°22'10.74''	8°32'40.05''	liver	neg.		n.d.	n.d.	n.d.	n.d.	n.d.
	270_T	WNV143	feral pigeon	Zurich (ZH)	47°22'10.74''	8°32'40.05''	swab	neg.		n.d.	n.d.	n.d.	n.d.	n.d.
	270_Li	WNV143	feral pigeon	Zurich (ZH)	47°22'10.74''	8°32'40.05''	liver	neg.		n.d.	n.d.	n.d.	n.d.	n.d.
	271_T	WNV144	feral pigeon	Zurich (ZH)	47°22'10.74''	8°32'40.05''	swab	neg.		n.d.	n.d.	n.d.	n.d.	n.d.
	271_Li	WNV144	feral pigeon	Zurich (ZH)	47°22'10.74''	8°32'40.05''	liver	neg.		n.d.	n.d.	n.d.	n.d.	n.d.
	272_T	WNV145	feral pigeon	Zurich (ZH)	47°22'10.74''	8°32'40.05''	swab	pos. (32.5)	2.58e-05	n.i.	n.i.	pos. (33.1)	n.d.	n.d.
	272_Li	WNV145	feral pigeon	Zurich (ZH)	47°22'10.74''	8°32'40.05''	liver	neg.		n.d.	n.d.	n.d.	n.d.	n.d.
	273_T	WNV146	feral pigeon	Zurich (ZH)	47°22'10.74''	8°32'40.05''	swab	pos. (26.1)	0.00292	C. psittaci	n.d.	n.d.	n.d.	n.d.
	273_Li	WNV146	feral pigeon	Zurich (ZH)	47°22'10.74''	8°32'40.05''	liver	pos. (34.8)	2.77e-06	C. psittaci	n.d.	n.d.	n.d.	n.d.
	274_T	WNV150	feral pigeon	Zurich (ZH)	47°22'24.00''	8°31'45.70''	swab	neg.		n.d.	n.d.	n.d.	n.d.	n.d.
	274_Li	WNV150	feral pigeon	Zurich (ZH)	47°22'24.00''	8°31'45.70''	liver	neg.		n.d.	n.d.	n.d.	n.d.	n.d.
	275_T	WNV151	feral pigeon	Zurich (ZH)	47°22'24.00''	8°31'45.70''	swab	neg.		n.d.	n.d.	n.d.	n.d.	n.d.
	275_Li	WNV151	feral pigeon	Zurich (ZH)	47°22'24.00''	8°31'45.70''	liver	neg.		n.d.	n.d.	n.d.	n.d.	n.d.
	276_T	WNV152	feral pigeon	Zurich (ZH)	47°22'24.00''	8°31'45.70''	swab	neg.		n.d.	n.d.	n.d.	n.d.	n.d.
	276_Li	WNV152	feral pigeon	Zurich (ZH)	47°22'24.00''	8°31'45.70''	liver	neg.		n.d.	n.d.	n.d.	n.d.	n.d.
	277_T	WNV153	feral pigeon	Zurich (ZH)	47°22'24.00''	8°31'45.70''	swab	neg.		n.d.	n.d.	n.d.	n.d.	n.d.
	277_Li	WNV153	feral pigeon	Zurich (ZH)	47°22'24.00''	8°31'45.70''	liver	n.a.
	278_T	WNV154	feral pigeon	Zurich (ZH)	47°22'24.00''	8°31'45.70''	swab	pos. (29.9)	4.26e-05	C. psittaci	n.d.	n.d.	n.d.	n.d.
	278_Li	WNV154	feral pigeon	Zurich (ZH)	47°22'24.00''	8°31'45.70''	liver	neg.		n.d.	n.d.	n.d.	n.d.	n.d.
	279_T	WNV156	feral pigeon	Zurich (ZH)	47°22'24.00''	8°31'45.70''	swab	neg.		n.d.	n.d.	n.d.	n.d.	n.d.
	279_Li	WNV156	feral pigeon	Zurich (ZH)	47°22'24.00''	8°31'45.70''	liver	neg.		n.d.	n.d.	n.d.	n.d.	n.d.
	280_T	WNV157	feral pigeon	Zurich (ZH)	47°21'59.72''	8°32'54.38''	swab	neg.		n.d.	n.d.	n.d.	n.d.	n.d.
	280_Li	WNV157	feral pigeon	Zurich (ZH)	47°21'59.72''	8°32'54.38''	liver	neg.		n.d.	n.d.	n.d.	n.d.	n.d.
	281_T	WNV158	feral pigeon	Zurich (ZH)	47°21'59.72''	8°32'54.38''	swab	pos. (24.9)	0.0178	C. avium	C. avium (NR_121781.1) (100/99)	n.d.	n.d.	n.d.
	281_Li	WNV158	feral pigeon	Zurich (ZH)	47°21'59.72''	8°32'54.38''	liver	pos. (27.0)	0.000466	C. avium	C. avium (NR_121781.1) (100/99)	n.d.	n.d.	n.d.
	282_T	WNV159	feral pigeon	Zurich (ZH)	47°21'59.72''	8°32'54.38''	swab	neg.		n.d.	n.d.	n.d.	n.d.	n.d.
	282_Li	WNV159	feral pigeon	Zurich (ZH)	47°21'59.72''	8°32'54.38''	liver	neg.		n.d.	n.d.	n.d.	n.d.	n.d.
	283_T	WNV160	feral pigeon	Zurich (ZH)	47°21'59.72''	8°32'54.38''	swab	neg.		n.d.	n.d.	n.d.	n.d.	n.d.
	283_Li	WNV160	feral pigeon	Zurich (ZH)	47°21'59.72''	8°32'54.38''	liver	neg.		n.d.	n.d.	n.d.	n.d.	n.d.
	284_T	WNV161	feral pigeon	Zurich (ZH)	47°21'59.72''	8°32'54.38''	swab	neg.		n.d.	n.d.	n.d.	n.d.	n.d.
	284_Li	WNV161	feral pigeon	Zurich (ZH)	47°21'59.72''	8°32'54.38''	liver	neg.		n.d.	n.d.	n.d.	n.d.	n.d.
	285_T	WNV162	feral pigeon	Zurich (ZH)	47°21'59.72''	8°32'54.38''	swab	neg.		n.d.	n.d.	n.d.	n.d.	n.d.
	285_Li	WNV162	feral pigeon	Zurich (ZH)	47°21'59.72''	8°32'54.38''	liver	neg.		n.d.	n.d.	n.d.	n.d.	n.d.
	286_T	WNV168	feral pigeon	Zurich (ZH)	47°22'10.74''	8°32'40.05''	swab	neg.		n.d.	n.d.	n.d.	n.d.	n.d.
	286_Li	WNV168	feral pigeon	Zurich (ZH)	47°22'10.74''	8°32'40.05''	liver	neg.		n.d.	n.d.	n.d.	n.d.	n.d.
	287_T	WNV169	feral pigeon	Zurich (ZH)	47°22'10.74''	8°32'40.05''	swab	neg.		n.d.	n.d.	n.d.	n.d.	n.d.
	287_Li	WNV169	feral pigeon	Zurich (ZH)	47°22'10.74''	8°32'40.05''	liver	neg.		n.d.	n.d.	n.d.	n.d.	n.d.
	288_T	WNV170	feral pigeon	Zurich (ZH)	47°22'10.74''	8°32'40.05''	swab	neg.		n.d.	n.d.	n.d.	n.d.	n.d.
	288_Li	WNV170	feral pigeon	Zurich (ZH)	47°22'10.74''	8°32'40.05''	liver	neg.		n.d.	n.d.	n.d.	n.d.	n.d.
	289_T	WNV171	feral pigeon	Zurich (ZH)	47°22'10.74''	8°32'40.05''	swab	pos. (33.9)	3.32e-05	n.i.	C. avium (KF366259.1) (98/99)	n.d.	n.d.	n.d.
	289_Li	WNV171	feral pigeon	Zurich (ZH)	47°22'10.74''	8°32'40.05''	liver	pos. (31.7)	7.18e-06	C. avium	C. avium KF366259.1 (99/99)	n.d.	n.d.	n.d.
	290_T	WNV172	feral pigeon	Zurich (ZH)	47°22'10.74''	8°32'40.05''	swab	neg.		n.d.	n.d.	n.d.	n.d.	n.d.
	290_Li	WNV172	feral pigeon	Zurich (ZH)	47°22'10.74''	8°32'40.05''	liver	neg.		n.d.	n.d.	n.d.	n.d.	n.d.
	291_T	WNV173	feral pigeon	Zurich (ZH)	47°22'10.74''	8°32'40.05''	swab	neg.		n.d.	n.d.	n.d.	n.d.	n.d.
	291_Li	WNV173	feral pigeon	Zurich (ZH)	47°22'10.74''	8°32'40.05''	liver	neg.		n.d.	n.d.	n.d.	n.d.	n.d.
	292_T	WNV174	feral pigeon	Zurich (ZH)	47°22'10.74''	8°32'40.05''	swab	neg.		n.d.	n.d.	n.d.	n.d.	n.d.
	292_Li	WNV174	feral pigeon	Zurich (ZH)	47°22'10.74''	8°32'40.05''	liver	neg.		n.d.	n.d.	n.d.	n.d.	n.d.
	293_T	WNV178	feral pigeon	Greifensee (ZH)	47°22'57.48''	8°38'41.89''	swab	neg.		n.d.	n.d.	n.d.	n.d.	n.d.
	293_Li	WNV178	feral pigeon	Greifensee (ZH)	47°22'57.48''	8°38'41.89''	liver	neg.		n.d.	n.d.	n.d.	n.d.	n.d.
	294_T	WNV179	feral pigeon	Zurich (ZH)	47°21'59.72''	8°32'54.38''	swab	neg.		n.d.	n.d.	n.d.	n.d.	n.d.
	294_Li	WNV179	feral pigeon	Zurich (ZH)	47°21'59.72''	8°32'54.38''	liver	neg.		n.d.	n.d.	n.d.	n.d.	n.d.
	295_T	WNV180	feral pigeon	Zurich (ZH)	47°21'59.72''	8°32'54.38''	swab	pos. (27.5)	0.00513	C. psittaci	n.d.	n.d.	n.d.	n.d.
	295_Li	WNV180	feral pigeon	Zurich (ZH)	47°21'59.72''	8°32'54.38''	liver	pos. (29.1)	0.000117	C. psittaci	n.d.	n.d.	n.d.	n.d.
	296_T	WNV181	feral pigeon	Zurich (ZH)	47°21'59.72''	8°32'54.38''	swab	pos. (39.3)	8.31e-07	n.i.	n.i.	pos. (37.1)	n.d.	n.d.
	296_Li	WNV181	feral pigeon	Zurich (ZH)	47°21'59.72''	8°32'54.38''	liver	neg.		n.d.	n.d.	n.d.	n.d.	n.d.
	297_T	WNV182	feral pigeon	Zurich (ZH)	47°21'59.72''	8°32'54.38''	swab	n.a.
	297_Li	WNV182	feral pigeon	Zurich (ZH)	47°21'59.72''	8°32'54.38''	liver	neg.		n.d.	n.d.	n.d.	n.d.	n.d.
	298_T	WNV183	feral pigeon	Zurich (ZH)	47°21'59.72''	8°32'54.38''	swab	neg.		n.d.	n.d.	n.d.	n.d.	n.d.
	298_Li	WNV183	feral pigeon	Zurich (ZH)	47°21'59.72''	8°32'54.38''	liver	neg.		n.d.	n.d.	n.d.	n.d.	n.d.
	299_T	WNV184	feral pigeon	Zurich (ZH)	47°21'59.72''	8°32'54.38''	swab	neg.		n.d.	n.d.	n.d.	n.d.	n.d.
	299_Li	WNV184	feral pigeon	Zurich (ZH)	47°21'59.72''	8°32'54.38''	liver	neg.		n.d.	n.d.	n.d.	n.d.	n.d.
	300_T	WNV206	feral pigeon	Zurich (ZH)	47°22'10.74''	8°32'40.05''	swab	pos. (33.9)	0.000268	n.i.	n.i.	pos. (34.4)	n.d.	n.d.
	300_Li	WNV206	feral pigeon	Zurich (ZH)	47°22'10.74''	8°32'40.05''	liver	neg.		n.d.	n.d.	n.d.	n.d.	n.d.
	301_T	WNV207	feral pigeon	Zurich (ZH)	47°22'10.74''	8°32'40.05''	swab	pos. (21.1)	0.36	C. psittaci	n.d.	n.d.	n.d.	n.d.
	301_Li	WNV207	feral pigeon	Zurich (ZH)	47°22'10.74''	8°32'40.05''	liver	pos. (34.1)	4.45e-06	C. psittaci	n.d.	n.d.	n.d.	n.d.
	302_T	WNV208	feral pigeon	Zurich (ZH)	47°22'10.74''	8°32'40.05''	swab	pos. (31.5)	0.00031	C. psittaci	n.d.	n.d.	n.d.	n.d.
	302_Li	WNV208	feral pigeon	Zurich (ZH)	47°22'10.74''	8°32'40.05''	liver	neg.		n.d.	n.d.	n.d.	n.d.	n.d.
	303_T	WNV209	feral pigeon	Zurich (ZH)	47°22'10.74''	8°32'40.05''	swab	pos. (18.8)	1.39	C. psittaci	n.d.	n.d.	212	B
	303_Li	WNV209	feral pigeon	Zurich (ZH)	47°22'10.74''	8°32'40.05''	liver	pos. (31.0)	1.77e-07	C. psittaci	n.d.	n.d.	n.d.	n.d.
	304_T	WNV210	feral pigeon	Zurich (ZH)	47°22'10.74''	8°32'40.05''	swab	pos. (19.6)	0.919	C. psittaci	n.d.	n.d.	n.d.	n.d.
	304_Li	WNV210	feral pigeon	Zurich (ZH)	47°22'10.74''	8°32'40.05''	liver	pos. (31.4)	0.000148	C. psittaci	n.d.		n.d.	n.d.
	305_T	WNV238	feral pigeon	Zurich (ZH)	47°23'05.22''	8°31'38.79''	swab	neg.		n.d.	n.d.	n.d.	n.d.	n.d.
	305_Li	WNV238	feral pigeon	Zurich (ZH)	47°23'05.22''	8°31'38.79''	liver	neg.		n.d.	n.d.	n.d.	n.d.	n.d.
	306_T	WNV239	feral pigeon	Zurich (ZH)	47°21'59.72''	8°32'54.38''	swab	pos. (24.4)	0.0145	C. psittaci	n.d.	n.d.	n.d.	n.d.
	306_Li	WNV239	feral pigeon	Zurich (ZH)	47°21'59.72''	8°32'54.38''	liver	pos. (32.7)	5.8e-06	C. psittaci	n.d.	n.d.	n.d.	n.d.
	307_T	WNV240	feral pigeon	Zurich (ZH)	47°21'59.72''	8°32'54.38''	swab	pos. (28.4)	0.000917	C. psittaci	n.d.	n.d.	n.d.	n.d.
	307_Li	WNV240	feral pigeon	Zurich (ZH)	47°21'59.72''	8°32'54.38''	liver	neg.		n.d.	n.d.	n.d.	n.d.	n.d.
	308_T	WNV241	feral pigeon	Zurich (ZH)	47°21'59.72''	8°32'54.38''	swab	pos. (30.0)	0.0791	C. psittaci	n.d.	n.d.	n.d.	n.d.
	308_Li	WNV241	feral pigeon	Zurich (ZH)	47°21'59.72''	8°32'54.38''	liver	pos. (30.0)	0.00071	C. psittaci	n.d.	n.d.	n.d.	n.d.
	309_T	WNV242	feral pigeon	Zurich (ZH)	47°21'59.72''	8°32'54.38''	swab	pos. (36.6)	4.45e-06	n.i.	n.i.	pos. (34.8)	n.d.	n.d.
	309_Li	WNV242	feral pigeon	Zurich (ZH)	47°21'59.72''	8°32'54.38''	liver	neg.		n.d.	n.d.	n.d.	n.d.	n.d.
	310_T	WNV243	feral pigeon	Zurich (ZH)	47°21'59.72''	8°32'54.38''	swab	pos. (30.2)	0.000247	C. psittaci	n.d.	n.d.	n.d.	n.d.
	310_Li	WNV243	feral pigeon	Zurich (ZH)	47°21'59.72''	8°32'54.38''	liver	pos. (34.5)	1.01e-06	n.i.	n.i.	pos. (35.5)	n.d.	n.d.
	311_T	WNV244	feral pigeon	Zurich (ZH)	47°21'59.72''	8°32'54.38''	swab	pos. (34.5)	2.48e-05	n.i.	n.i.	pos. (35.1)	n.d.	n.d.
	311_Li	WNV244	feral pigeon	Zurich (ZH)	47°21'59.72''	8°32'54.38''	liver	neg.		n.d.	n.d.	n.d.	n.d.	n.d.
	312_T	WNV247	feral pigeon	Zurich (ZH)	47°23'15.83''	8°32'05.42''	swab	neg.		n.d.	n.d.	n.d.	n.d.	n.d.
	312_Li	WNV247	feral pigeon	Zurich (ZH)	47°23'15.83''	8°32'05.42''	liver	neg.		n.d.	n.d.	n.d.	n.d.	n.d.
	313_T	WNV248	feral pigeon	Zurich (ZH)	47°22'48.27''	8°32'11.56''	swab	pos. (38.9)	1.14e-06	n.i.	n.i.	pos. (36.5)	n.d.	n.d.
	313_Li	WNV248	feral pigeon	Zurich (ZH)	47°22'48.27''	8°32'11.56''	liver	neg.		n.d.	n.d.	n.d.	n.d.	n.d.
	314_T	WNV249	feral pigeon	Zurich (ZH)	47°22'48.27''	8°32'11.56''	swab	pos. (28.6)	0.011	C. psittaci	n.d.	n.d.	n.d.	n.d.
	314_Li	WNV249	feral pigeon	Zurich (ZH)	47°22'48.27''	8°32'11.56''	liver	neg.		n.d.	n.d.	n.d.	n.d.	n.d.
	315_T	WNV250	feral pigeon	Zurich (ZH)	47°22'48.27''	8°32'11.56''	swab	pos. (19.8)	0.992	C. psittaci	n.d.	n.d.	212	B
	315_Li	WNV250	feral pigeon	Zurich (ZH)	47°22'48.27''	8°32'11.56''	liver	neg.		n.d.	n.d.	n.d.	n.d.	n.d.
	316_T	WNV255	feral pigeon	Zurich (ZH)	47°22'13.22''	8°31'11.55''	swab	neg.		n.d.	n.d.	n.d.	n.d.	n.d.
	316_Li	WNV255	feral pigeon	Zurich (ZH)	47°22'13.22''	8°31'11.55''	liver	n.a.
	317_T	WNV256	feral pigeon	Zurich (ZH)	47°22'13.22''	8°31'11.55''	swab	neg.		n.d.	n.d.	n.d.	n.d.	n.d.
	317_Li	WNV256	feral pigeon	Zurich (ZH)	47°22'13.22''	8°31'11.55''	liver	neg.		n.d.	n.d.	n.d.	n.d.	n.d.
	318_T	WNV257	feral pigeon	Zurich (ZH)	47°22'13.22''	8°31'11.55''	swab	n.a.
	318_Li	WNV257	feral pigeon	Zurich (ZH)	47°22'13.22''	8°31'11.55''	liver	neg.		n.d.	n.d.	n.d.	n.d.	n.d.
	319_T	WNV258	feral pigeon	Zurich (ZH)	47°22'13.22''	8°31'11.55''	swab	neg.		n.d.	n.d.	n.d.	n.d.	n.d.
	319_Li	WNV258	feral pigeon	Zurich (ZH)	47°22'13.22''	8°31'11.55''	liver	neg.		n.d.	n.d.	n.d.	n.d.	n.d.
	320_T	WNV259	feral pigeon	Zurich (ZH)	47°22'13.22''	8°31'11.55''	swab	neg.		n.d.	n.d.	n.d.	n.d.	n.d.
	320_Li	WNV259	feral pigeon	Zurich (ZH)	47°22'13.22''	8°31'11.55''	liver	neg.		n.d.	n.d.	n.d.	n.d.	n.d.
	321_T	WNV260	feral pigeon	Zurich (ZH)	47°22'13.22''	8°31'11.55''	swab	neg.		n.d.	n.d.	n.d.	n.d.	n.d.
	321_Li	WNV260	feral pigeon	Zurich (ZH)	47°22'13.22''	8°31'11.55''	liver	neg.		n.d.	n.d.	n.d.	n.d.	n.d.
	322_T	WNV265	feral pigeon	Zurich (ZH)	47°21'59.72''	8°32'54.38''	swab	neg.		n.d.	n.d.	n.d.	n.d.	n.d.
	322_Li	WNV265	feral pigeon	Zurich (ZH)	47°21'59.72''	8°32'54.38''	liver	neg.		n.d.	n.d.	n.d.	n.d.	n.d.
	323_T	WNV266	feral pigeon	Zurich (ZH)	47°21'59.72''	8°32'54.38''	swab	neg.		n.d.	n.d.	n.d.	n.d.	n.d.
	323_Li	WNV266	feral pigeon	Zurich (ZH)	47°21'59.72''	8°32'54.38''	liver	neg.		n.d.	n.d.	n.d.	n.d.	n.d.
	324_T	WNV267	feral pigeon	Zurich (ZH)	47°21'59.72''	8°32'54.38''	swab	neg.		n.d.	n.d.	n.d.	n.d.	n.d.
	324_Li	WNV267	feral pigeon	Zurich (ZH)	47°21'59.72''	8°32'54.38''	liver	neg.		n.d.	n.d.	n.d.	n.d.	n.d.
	325_T	WNV268	feral pigeon	Zurich (ZH)	47°21'59.72''	8°32'54.38''	swab	neg.		n.d.	n.d.	n.d.	n.d.	n.d.
	325_Li	WNV268	feral pigeon	Zurich (ZH)	47°21'59.72''	8°32'54.38''	liver	neg.		n.d.	n.d.	n.d.	n.d.	n.d.
	326_T	WNV269	feral pigeon	Zurich (ZH)	47°21'59.72''	8°32'54.38''	swab	neg.		n.d.	n.d.	n.d.	n.d.	n.d.
	326_Li	WNV269	feral pigeon	Zurich (ZH)	47°21'59.72''	8°32'54.38''	liver	neg.		n.d.	n.d.	n.d.	n.d.	n.d.
	327_T	WNV270	feral pigeon	Zurich (ZH)	47°21'59.72''	8°32'54.38''	swab	neg.		n.d.	n.d.	n.d.	n.d.	n.d.
	327_Li	WNV270	feral pigeon	Zurich (ZH)	47°21'59.72''	8°32'54.38''	liver	neg.		n.d.	n.d.	n.d.	n.d.	n.d.
	328_T	WNV276	feral pigeon	Zurich (ZH)	47°24'40.75''	8°32'45.72''	swab	neg.		n.d.	n.d.	n.d.	n.d.	n.d.
	328_Li	WNV276	feral pigeon	Zurich (ZH)	47°24'40.75''	8°32'45.72''	liver	neg.		n.d.	n.d.	n.d.	n.d.	n.d.
	329_T	WNV277	feral pigeon	Zurich (ZH)	47°24'40.75''	8°32'45.72''	swab	neg.		n.d.	n.d.	n.d.	n.d.	n.d.
	329_Li	WNV277	feral pigeon	Zurich (ZH)	47°24'40.75''	8°32'45.72''	liver	neg.		n.d.	n.d.	n.d.	n.d.	n.d.
	330_T	WNV278	feral pigeon	Zurich (ZH)	47°24'40.75''	8°32'45.72''	swab	neg.		n.d.	n.d.	n.d.	n.d.	n.d.
	330_Li	WNV278	feral pigeon	Zurich (ZH)	47°24'40.75''	8°32'45.72''	liver	neg.		n.d.	n.d.	n.d.	n.d.	n.d.
	331_T	WNV279	feral pigeon	Zurich (ZH)	47°24'40.75''	8°32'45.72''	swab	neg.		n.d.	n.d.	n.d.	n.d.	n.d.
	331_Li	WNV279	feral pigeon	Zurich (ZH)	47°24'40.75''	8°32'45.72''	liver	neg.		n.d.	n.d.	n.d.	n.d.	n.d.
	332_T	WNV280	feral pigeon	Zurich (ZH)	47°24'40.75''	8°32'45.72''	swab	neg.		n.d.	n.d.	n.d.	n.d.	n.d.
	332_Li	WNV280	feral pigeon	Zurich (ZH)	47°24'40.75''	8°32'45.72''	liver	pos. (31.1)	0.000738	C. psittaci	n.d.	n.d.	n.d.	n.d.
	333_T	WNV281	feral pigeon	Zurich (ZH)	47°24'40.75''	8°32'45.72''	swab	pos. (28.6)	0.000562	C. psittaci	n.d.	n.d.	n.d.	n.d.
	333_Li	WNV281	feral pigeon	Zurich (ZH)	47°24'40.75''	8°32'45.72''	liver	neg.		n.d.	n.d.	n.d.	n.d.	n.d.
	334_T	WNV286	feral pigeon	Zurich (ZH)	n.a.	n.a.	swab	pos. (20.8)	0.0367	C. psittaci	n.d.	n.d.	n.d.	n.d.
	334_Li	WNV286	feral pigeon	Zurich (ZH)	n.a.	n.a.	liver	pos. (31.0)	0.000351	C. psittaci	n.d.	n.d.	n.d.	n.d.
	335_T	WNV287	feral pigeon	Kloten (ZH)	47°27'29.58''	8°33'19.71''	swab	pos. (34.3)	8.23	n.i.	n.i.	pos. (34.8)	n.d.	n.d.
	335_Li	WNV287	feral pigeon	Kloten (ZH)	47°27'29.58''	8°33'19.71''	liver	neg.		n.d.	n.d.	n.d.	n.d.	n.d.
	336_T	WNV288	feral pigeon	Zurich (ZH)	n.a.	n.a.	swab	n.a.
	336_Li	WNV288	feral pigeon	Zurich (ZH)	n.a.	n.a.	liver	neg.		n.d.	n.d.	n.d.	n.d.	n.d.
	337_T	WNV289	feral pigeon	Zurich (ZH)	n.a.	n.a.	swab	neg.		n.d.	n.d.	n.d.	n.d.	n.d.
	337_Li	WNV289	feral pigeon	Zurich (ZH)	n.a.	n.a.	liver	neg.		n.d.	n.d.	n.d.	n.d.	n.d.
	338_T	WNV290	feral pigeon	Zurich (ZH)	47°27'28.87''	8°35'42.57''	swab	neg.		n.d.	n.d.	n.d.	n.d.	n.d.
	338_Li	WNV290	feral pigeon	Zurich (ZH)	47°27'28.87''	8°35'42.57''	liver	neg.		n.d.	n.d.	n.d.	n.d.	n.d.
	339_T	WNV291	feral pigeon	Fahrweid (ZH)	47°24'38.92''	8°25'02.44''	swab	pos. (33.3)	6.75e-07	n.i.	n.i.	pos. (32.4)	n.d.	n.d.
	339_Li	WNV291	feral pigeon	Fahrweid (ZH)	47°24'38.92''	8°25'02.44''	liver	neg.		n.d.	n.d.	n.d.	n.d.	n.d.
	340_T	WNV293	feral pigeon	Zurich (ZH)	47°21'57.21''	8°29'48.69''	swab	pos. (36.5)	3e-08	n.i.	n.i.	pos. (36.0)	n.d.	n.d.
	340_Li	WNV293	feral pigeon	Zurich (ZH)	47°21'57.21''	8°29'48.69''	liver	neg.		n.d.	n.d.	n.d.	n.d.	n.d.
	341_T	WNV294	feral pigeon	Zurich (ZH)	47°21'57.21''	8°29'48.69''	swab	pos. (24.5)	0.032	C. psittaci	n.d.	n.d.	n.d.	n.d.
	341_Li	WNV294	feral pigeon	Zurich (ZH)	47°21'57.21''	8°29'48.69''	liver	neg.		n.d.	n.d.	n.d.	n.d.	n.d.
	342_T	WNV295	feral pigeon	Zurich (ZH)	47°21'57.21''	8°29'48.69''	swab	pos. (39.6)	4.46e-07	n.i.	n.i.	pos. (37.9)	n.d.	n.d.
	342_Li	WNV295	feral pigeon	Zurich (ZH)	47°21'57.21''	8°29'48.69''	liver	neg.		n.d.	n.d.	n.d.	n.d.	n.d.
	343_T	WNV296	feral pigeon	Zurich (ZH)	47°21'57.21''	8°29'48.69''	swab	neg.		n.d.	n.d.	n.d.	n.d.	n.d.
	343_Li	WNV296	feral pigeon	Zurich (ZH)	47°21'57.21''	8°29'48.69''	liver	neg.		n.d.	n.d.	n.d.	n.d.	n.d.
	344_T	WNV297	feral pigeon	Zurich (ZH)	47°21'57.21''	8°29'48.69''	swab	neg.		n.d.	n.d.	n.d.	n.d.	n.d.
	344_Li	WNV297	feral pigeon	Zurich (ZH)	47°21'57.21''	8°29'48.69''	liver	neg.		n.d.	n.d.	n.d.	n.d.	n.d.
	345_T	WNV306	feral pigeon	Uster (ZH)	47°21'04.34''	8°43'04.52''	swab	neg.		n.d.	n.d.	n.d.	n.d.	n.d.
	345_Li	WNV306	feral pigeon	Uster (ZH)	47°21'04.34''	8°43'04.52''	liver	neg.		n.d.	n.d.	n.d.	n.d.	n.d.
	346_T	WNV309	feral pigeon	Zurich (ZH)	47°22'24.00''	8°31'45.70''	swab	neg.		n.d.	n.d.	n.d.	n.d.	n.d.
	346_Li	WNV309	feral pigeon	Zurich (ZH)	47°22'24.00''	8°31'45.70''	liver	neg.		n.d.	n.d.	n.d.	n.d.	n.d.
	347_T	WNV310	feral pigeon	Zurich (ZH)	47°22'24.00''	8°31'45.70''	swab	neg.		n.d.	n.d.	n.d.	n.d.	n.d.
	347_Li	WNV310	feral pigeon	Zurich (ZH)	47°22'24.00''	8°31'45.70''	liver	neg.		n.d.	n.d.	n.d.	n.d.	n.d.
	348_T	WNV311	feral pigeon	Zurich (ZH)	47°22'24.00''	8°31'45.70''	swab	neg.		n.d.	n.d.	n.d.	n.d.	n.d.
	348_Li	WNV311	feral pigeon	Zurich (ZH)	47°22'24.00''	8°31'45.70''	liver	neg.		n.d.	n.d.	n.d.	n.d.	n.d.
	349_T	WNV312	feral pigeon	Zurich (ZH)	47°22'24.00''	8°31'45.70''	swab	neg.		n.d.	n.d.	n.d.	n.d.	n.d.
	349_Li	WNV312	feral pigeon	Zurich (ZH)	47°22'24.00''	8°31'45.70''	liver	neg.		n.d.	n.d.	n.d.	n.d.	n.d.
	350_T	WNV313	feral pigeon	Zurich (ZH)	47°22'24.00''	8°31'45.70''	swab	neg.		n.d.	n.d.	n.d.	n.d.	n.d.
	350_Li	WNV313	feral pigeon	Zurich (ZH)	47°22'24.00''	8°31'45.70''	liver	neg.		n.d.	n.d.	n.d.	n.d.	n.d.
	351_T	WNV314	feral pigeon	Zurich (ZH)	47°22'24.00''	8°31'45.70''	swab	neg.		n.d.	n.d.	n.d.	n.d.	n.d.
	351_Li	WNV314	feral pigeon	Zurich (ZH)	47°22'24.00''	8°31'45.70''	liver	neg.		n.d.	n.d.	n.d.	n.d.	n.d.
	352_T	WNV325	feral pigeon	Zurich (ZH)	47°21'59.72''	8°32'54.38''	swab	n.a.
	352_Li	WNV325	feral pigeon	Zurich (ZH)	47°21'59.72''	8°32'54.38''	liver	neg.		n.d.	n.d.	n.d.	n.d.	n.d.
	353_T	WNV326	feral pigeon	Zurich (ZH)	47°21'59.72''	8°32'54.38''	swab	n.a.
	353_Li	WNV326	feral pigeon	Zurich (ZH)	47°21'59.72''	8°32'54.38''	liver	neg.		n.d.	n.d.	n.d.	n.d.	n.d.
	354_T	WNV327	feral pigeon	Zurich (ZH)	47°21'59.72''	8°32'54.38''	swab	n.a.
	354_Li	WNV327	feral pigeon	Zurich (ZH)	47°21'59.72''	8°32'54.38''	liver	neg.		n.d.	n.d.	n.d.	n.d.	n.d.
	355_T	WNV328	feral pigeon	Zurich (ZH)	47°21'59.72''	8°32'54.38''	swab	n.a.
	355_Li	WNV328	feral pigeon	Zurich (ZH)	47°21'59.72''	8°32'54.38''	liver	neg.		n.d.	n.d.	n.d.	n.d.	n.d.
	356_T	WNV329	feral pigeon	Zurich (ZH)	47°21'59.72''	8°32'54.38''	swab	n.a.
	356_Li	WNV329	feral pigeon	Zurich (ZH)	47°21'59.72''	8°32'54.38''	liver	neg.		n.d.	n.d.	n.d.	n.d.	n.d.
	357_T	WNV330	feral pigeon	Zurich (ZH)	47°21'59.72''	8°32'54.38''	swab	n.a.
	357_Li	WNV330	feral pigeon	Zurich (ZH)	47°21'59.72''	8°32'54.38''	liver	neg.		n.d.	n.d.	n.d.	n.d.	n.d.
	358_T	vowa12004	common wood pigeon	Emmenbruecke (LU)	47°05'04.37''	8°16'38.44''	swab	n.a.
	358_Li	vowa12004	common wood pigeon	Emmenbruecke (LU)	47°05'04.37''	8°16'38.44''	liver	neg.		n.d.	n.d.	n.d.	n.d.	n.d.
	359_T	vowa13066	feral pigeon	Lucerne (LU)	47°03'49.68''	8°16'49.94''	swab	neg.		n.d.	n.d.	n.d.	n.d.	n.d.
	359_Li	vowa13066	feral pigeon	Lucerne (LU)	47°03'49.68''	8°16'49.94''	liver	neg.		n.d.	n.d.	n.d.	n.d.	n.d.
	360_T	vowa12997	Eurasian collared dove	Nottwil (LU)	47°08'16.28''	8°07'54.70''	swab	neg.		n.d.	n.d.	n.d.	n.d.	n.d.
	360_Li	vowa12997	Eurasian collared dove	Nottwil (LU)	47°08'16.28''	8°07'54.70''	liver	neg.		n.d.	n.d.	n.d.	n.d.	n.d.
	361_T	vowa12815-2	feral pigeon	Mettmenstetten (ZH)	47°14'14.28''	8°28'15.96''	swab	neg.		n.d.	n.d.	n.d.	n.d.	n.d.
	361_Li	vowa12815-2	feral pigeon	Mettmenstetten (ZH)	47°14'14.28''	8°28'15.96''	liver	neg.		n.d.	n.d.	n.d.	n.d.	n.d.
	362_T	vowa12722	domestic pigeon	Schlierbach (LU)	47°14'09.60''	8°07'16.28''	swab	neg.		n.d.	n.d.	n.d.	n.d.	n.d.
	362_Li	vowa12722	domestic pigeon	Schlierbach (LU)	47°14'09.60''	8°07'16.28''	liver	neg.		n.d.	n.d.	n.d.	n.d.	n.d.
	363_T	vowa12974	Eurasian collared dove	Neuenkirch (LU)	47°06'18.36''	8°11'59.17''	swab	neg.		n.d.	n.d.	n.d.	n.d.	n.d.
	363_Li	vowa12974	Eurasian collared dove	Neuenkirch (LU)	47°06'18.36''	8°11'59.17''	liver	neg.		n.d.	n.d.	n.d.	n.d.	n.d.
	364_T	vowa12829	feral pigeon	Hendschiken (AG)	47°22'58.08''	8°13'07.79''	swab	neg.		n.d.	n.d.	n.d.	n.d.	n.d.
	364_Li	vowa12829	feral pigeon	Hendschiken (AG)	47°22'58.08''	8°13'07.79''	liver	neg.		n.d.	n.d.	n.d.	n.d.	n.d.
	365_T	vowa12996	Eurasian collared dove	Bremgarten (AG)	47°20'46.56''	8°20'02.07''	swab	neg.		n.d.	n.d.	n.d.	n.d.	n.d.
	365_Li	vowa12996	Eurasian collared dove	Bremgarten (AG)	47°20'46.56''	8°20'02.07''	liver	neg.		n.d.	n.d.	n.d.	n.d.	n.d.
	366_T	vowa12857	common wood pigeon	Sempach (LU)	47°07'14.12''	8°11'07.54''	swab	neg.		n.d.	n.d.	n.d.	n.d.	n.d.
	366_Li	vowa12857	common wood pigeon	Sempach (LU)	47°07'14.12''	8°11'07.54''	liver	neg.		n.d.	n.d.	n.d.	n.d.	n.d.
	367_T	vowa12257	feral pigeon	Lucerne (LU)	47°02'50.28''	8°18'51.62''	swab	neg.		n.d.	n.d.	n.d.	n.d.	n.d.
	367_Li	vowa12257	feral pigeon	Lucerne (LU)	47°02'50.28''	8°18'51.62''	liver	neg.		n.d.	n.d.	n.d.	n.d.	n.d.
	368_T	vowa12090	common wood pigeon	Emmen (LU)	47°04'30.72''	8°17'02.22''	swab	neg.		n.d.	n.d.	n.d.	n.d.	n.d.
	368_Li	vowa12090	common wood pigeon	Emmen (LU)	47°04'30.72''	8°17'02.22''	liver	neg.		n.d.	n.d.	n.d.	n.d.	n.d.
	369_T	vowa12880	Eurasian collared dove	Inwil (LU)	47°07'19.21''	8°21'03.04''	swab	pos. (39.0)	1.69e-05	C. psittaci	n.d.	n.d.	n.d.	n.d.
	369_Li	vowa12880	Eurasian collared dove	Inwil (LU)	47°07'19.21''	8°21'03.04''	liver	pos. (39.0)	6.7e-08	n.i.	n.i.	pos. (39.2)	n.d.	n.d.
	370_T	vowa12100	common wood pigeon	Oberentfelden (AG)	47°21'26.64''	8°02'43.66''	swab	neg.		n.d.	n.d.	n.d.	n.d.	n.d.
	370_Li	vowa12100	common wood pigeon	Oberentfelden (AG)	47°21'26.64''	8°02'43.66''	liver	neg.		n.d.	n.d.	n.d.	n.d.	n.d.
	371_T	vowa12787	Eurasian collared dove	Malters (LU)	47°02'18.24''	8°10'59.00''	swab	neg.		n.d.	n.d.	n.d.	n.d.	n.d.
	371_Li	vowa12787	Eurasian collared dove	Malters (LU)	47°02'18.24''	8°10'59.00''	liver	neg.		n.d.	n.d.	n.d.	n.d.	n.d.
	372_T	vowa12465	feral pigeon	Kuessnacht am Rigi (SZ)	47°05'03.84''	8°26'38.90''	swab	neg.		n.d.	n.d.	n.d.	n.d.	n.d.
	372_Li	vowa12465	feral pigeon	Kuessnacht am Rigi (SZ)	47°05'03.84''	8°26'38.90''	liver	neg.		n.d.	n.d.	n.d.	n.d.	n.d.
	373_T	vowa12815-1	feral pigeon	Mettmenstetten (ZH)	47°14'14.28''	8°28'15.96''	swab	neg.		n.d.	n.d.	n.d.	n.d.	n.d.
	373_Li	vowa12815-1	feral pigeon	Mettmenstetten (ZH)	47°14'14.28''	8°28'15.96''	liver	neg.		n.d.	n.d.	n.d.	n.d.	n.d.
	374_T	vowa13098	Eurasian collared dove	Lucerne (LU)	47°03'01.96''	8°18'19.69''	swab	neg.		n.d.	n.d.	n.d.	n.d.	n.d.
	374_Li	vowa13098	Eurasian collared dove	Lucerne (LU)	47°03'01.96''	8°18'19.69''	liver	neg.		n.d.	n.d.	n.d.	n.d.	n.d.
	375_T	vowa12078	feral pigeon	Uster (ZH)	47°21'04.34''	8°43'04.52''	swab	neg.		n.d.	n.d.	n.d.	n.d.	n.d.
	375_Li	vowa12078	feral pigeon	Uster (ZH)	47°21'04.34''	8°43'04.52''	liver	neg.		n.d.	n.d.	n.d.	n.d.	n.d.
	376_T	vowa12050	common wood pigeon	Eich (LU)	47°09'25.56''	8°10'09.52''	swab	neg.		n.d.	n.d.	n.d.	n.d.	n.d.
	376_Li	vowa12050	common wood pigeon	Eich (LU)	47°09'25.56''	8°10'09.52''	liver	pos. (35.7)	1.18e-06	C. psittaci	n.d.	n.d.	n.d.	n.d.
	377_T	vowa12293	feral pigeon	Lucerne (LU)	47°02'50.64''	8°18'04.45''	swab	pos. (23.3)	0.0663	C. psittaci	n.d.	n.d.	27	B
	377_Li	vowa12293	feral pigeon	Lucerne (LU)	47°02'50.64''	8°18'04.45''	liver	pos. (23.4)	0.0713	C. psittaci	n.d.	n.d.	27	B
	378_T	vowa12054	domestic pigeon	Stallikon (ZH)	47°19'36.92''	8°29'24.38''	swab	neg.		n.d.	n.d.	n.d.	n.d.	n.d.
	378_Li	vowa12054	domestic pigeon	Stallikon (ZH)	47°19'36.92''	8°29'24.38''	liver	neg.		n.d.	n.d.	n.d.	n.d.	n.d.
	379_T	vowa12049	feral pigeon	Emmenbruecke (LU)	47°04'30.72''	8°15'21.49''	swab	neg.		n.d.	n.d.	n.d.	n.d.	n.d.
	379_Li	vowa12049	feral pigeon	Emmenbruecke (LU)	47°04'30.72''	8°15'21.49''	liver	neg.		n.d.	n.d.	n.d.	n.d.	n.d.
	380_T	vowa12452	feral pigeon	unbekannt	n.a.	n.a.	swab	neg.		n.d.	n.d.	n.d.	n.d.	n.d.
	380_Li	vowa12452	feral pigeon	unbekannt	n.a.	n.a.	liver	neg.		n.d.	n.d.	n.d.	n.d.	n.d.
	381_T	vowa12875	common wood pigeon	Lachen (SZ)	47°11'32.64''	8°51'08.57''	swab	neg.		n.d.	n.d.	n.d.	n.d.	n.d.
	381_Li	vowa12875	common wood pigeon	Lachen (SZ)	47°11'32.64''	8°51'08.57''	liver	neg.		n.d.	n.d.	n.d.	n.d.	n.d.
	382_T	vowa12454	common wood pigeon	Lucerne (LU)	47°03'10.44''	8°17'11.72''	swab	neg.		n.d.	n.d.	n.d.	n.d.	n.d.
	382_Li	vowa12454	common wood pigeon	Lucerne (LU)	47°03'10.44''	8°17'11.72''	liver	neg.		n.d.	n.d.	n.d.	n.d.	n.d.
	383_T	vowa12884	domestic pigeon	Aarburg (AG)	47°19'14.31''	07°53'57.70''	swab	neg.		n.d.	n.d.	n.d.	n.d.	n.d.
	383_Li	vowa12884	domestic pigeon	Aarburg (AG)	47°19'14.31''	07°53'57.70''	liver	neg.		n.d.	n.d.	n.d.	n.d.	n.d.
	384_T	vowa12047	common wood pigeon	Triengen (LU)	47°14'06.71''	8°04'36.29''	swab	n.a.
	384_Li	vowa12047	common wood pigeon	Triengen (LU)	47°14'06.71''	8°04'36.29''	liver	neg.		n.d.	n.d.	n.d.	n.d.	n.d.
	385_T	vowa12477	domestic pigeon	Buochs (NW)	47°58'26.40''	8°25'22.04''	swab	neg.		n.d.	n.d.	n.d.	n.d.	n.d.
	385_Li	vowa12477	domestic pigeon	Buochs (NW)	47°58'26.40''	8°25'22.04''	liver	neg.		n.d.	n.d.	n.d.	n.d.	n.d.
	386_T	vowa12023	common wood pigeon	Emmenbruecke (LU)	47°04'36.84''	8°16'48.61''	swab	neg.		n.d.	n.d.	n.d.	n.d.	n.d.
	386_Li	vowa12023	common wood pigeon	Emmenbruecke (LU)	47°04'36.84''	8°16'48.61''	liver	neg.		n.d.	n.d.	n.d.	n.d.	n.d.
	387_T	vowa11997	Eurasian collared dove	Kriens (LU)	47°01'57.36''	8°17'45.24''	swab	neg.		n.d.	n.d.	n.d.	n.d.	n.d.
	387_Li	vowa11997	Eurasian collared dove	Kriens (LU)	47°01'57.36''	8°17'45.24''	liver	neg.		n.d.	n.d.	n.d.	n.d.	n.d.
	388_T	vowa11868	common wood pigeon	Ruswil (LU)	47°05'02.19''	8°07'34.42''	swab	neg.		n.d.	n.d.	n.d.	n.d.	n.d.
	388_Li	vowa11868	common wood pigeon	Ruswil (LU)	47°05'02.19''	8°07'34.42''	liver	neg.		n.d.	n.d.	n.d.	n.d.	n.d.
	389_T	vowa11913	feral pigeon	Reinach (AG)	47°15'14.28''	8°10'58.17''	swab	neg.		n.d.	n.d.	n.d.	n.d.	n.d.
	389_Li	vowa11913	feral pigeon	Reinach (AG)	47°15'14.28''	8°10'58.17''	liver	neg.		n.d.	n.d.	n.d.	n.d.	n.d.
	390_T	vowa11928	feral pigeon	Reinach (AG)	47°15'14.08''	8°10'57.63''	swab	neg.		n.d.	n.d.	n.d.	n.d.	n.d.
	390_Li	vowa11928	feral pigeon	Reinach (AG)	47°15'14.08''	8°10'57.63''	liver	neg.		n.d.	n.d.	n.d.	n.d.	n.d.
	391_T	vowa11934	feral pigeon	Reinach (AG)	47°15'12.83''	8°10'42.80''	swab	neg.		n.d.	n.d.	n.d.	n.d.	n.d.
	391_Li	vowa11934	feral pigeon	Reinach (AG)	47°15'12.83''	8°10'42.80''	liver	neg.		n.d.	n.d.	n.d.	n.d.	n.d.
	392_T	vowa12612	feral pigeon	Sursee (LU)	47°10'12.72''	8°05'47.11''	swab	neg.		n.d.	n.d.	n.d.	n.d.	n.d.
	392_Li	vowa12612	feral pigeon	Sursee (LU)	47°10'12.72''	8°05'47.11''	liver	n.a.
	393_T	vowa12531	domestic pigeon	Lucerne (LU)	47°03'01.96''	8°18'19.69''	swab	pos. (32.7)	4.86e-05	C. avium	C. avium (NR_121781.1) (98/99)	n.d.	n.d.	n.d.
	393_Li	vowa12531	domestic pigeon	Lucerne (LU)	47°03'01.96''	8°18'19.69''	liver	n.a.
	394_T	vowa11901	feral pigeon	Emmenbruecke (LU)	47°05'10.68''	8°16'20.82''	swab	pos. (28.4)	0.0936	C. psittaci	n.d.	n.d.	213	E
	394_Li	vowa11901	feral pigeon	Emmenbruecke (LU)	47°05'10.68''	8°16'20.82''	liver	n.a.
	395_T	vowa12613	Eurasian collared dove	Hochdorf (LU)	47°09'59.53''	8°17'23.90''	swab	neg.		n.d.	n.d.	n.d.	n.d.	n.d.
	395_Li	vowa12613	Eurasian collared dove	Hochdorf (LU)	47°09'59.53''	8°17'23.90''	liver	n.a.
	396_T	vowa12483	domestic pigeon	Buchs (LU)	47°58'18.65''	8°25'15.93''	swab	neg.		n.d.	n.d.	n.d.	n.d.	n.d.
	396_Li	vowa12483	domestic pigeon	Buchs (LU)	47°58'18.65''	8°25'15.93''	liver	n.a.
	397_T	vowa12389	domestic pigeon	Hitzkirch (LU)	47°13'32.88''	8°15'52.42''	swab	pos. (33.2)	1.31e-05	C. avium	C. avium (NR_121781.1) (98/99)	n.d.	n.d.	n.d.
	397_Li	vowa12389	domestic pigeon	Hitzkirch (LU)	47°13'32.88''	8°15'52.42''	liver	n.a.
	398_T	vowa12364	domestic pigeon	Hergiswil (NW)	46°58'59.88''	8°18'30.92''	swab	neg.		n.d.	n.d.	n.d.	n.d.	n.d.
	398_Li	vowa12364	domestic pigeon	Hergiswil (NW)	46°58'59.88''	8°18'30.92''	liver	n.a.
	399_T	vowa12173	domestic pigeon	Lucerne (LU)	47°03'00.40''	8°16'09.09''	swab	neg.		n.d.	n.d.	n.d.	n.d.	n.d.
	399_Li	vowa12173	domestic pigeon	Lucerne (LU)	47°03'00.40''	8°16'09.09''	liver	n.a.
	400_T	vowa12262-1	feral pigeon	Eschenbach (LU)	47°08'07.80''	8°19'08.83''	swab	neg.		n.d.	n.d.	n.d.	n.d.	n.d.
	400_Li	vowa12262-1	feral pigeon	Eschenbach (LU)	47°08'07.80''	8°19'08.83''	liver	n.a.
	401_T	vowa12262-2	feral pigeon	Eschenbach (LU)	47°08'07.80''	8°19'08.83''	swab	neg.		n.d.	n.d.	n.d.	n.d.	n.d.
	401_Li	vowa12262-2	feral pigeon	Eschenbach (LU)	47°08'07.80''	8°19'08.83''	liver	n.a.
	402_T	vowa12068	domestic pigeon	Schlossrued (AG)	47°17'26.16''	8°05'16.30''	swab	neg.		n.d.	n.d.	n.d.	n.d.	n.d.
	402_Li	vowa12068	domestic pigeon	Schlossrued (AG)	47°17'26.16''	8°05'16.30''	liver	n.a.
	403_T	vowa12244	Eurasian collared dove	Adligenswil (LU)	47°04'13.80''	8°22'05.66''	swab	neg.		n.d.	n.d.	n.d.	n.d.	n.d.
	403_Li	vowa12244	Eurasian collared dove	Adligenswil (LU)	47°04'13.80''	8°22'05.66''	liver	n.a.
	404_T	vowa12250	common wood pigeon	Sursee (LU)	47°10'06.54''	8°05'57.12''	swab	neg.		n.d.	n.d.	n.d.	n.d.	n.d.
	404_Li	vowa12250	common wood pigeon	Sursee (LU)	47°10'06.54''	8°05'57.12''	liver	n.a.
	405_T	vowa12035	Eurasian collared dove	Ballwil (LU)	47°09'17.87''	8°19'13.48''	swab	neg.		n.d.	n.d.	n.d.	n.d.	n.d.
	405_Li	vowa12035	Eurasian collared dove	Ballwil (LU)	47°09'17.87''	8°19'13.48''	liver	n.a.
	406_T	vowa12082	Eurasian collared dove	Sursee (LU)	47°10'13.80''	8°06'33.66''	swab	neg.		n.d.	n.d.	n.d.	n.d.	n.d.
	406_Li	vowa12082	Eurasian collared dove	Sursee (LU)	47°10'13.80''	8°06'33.66''	liver	n.a.
	407_T	vowa12030-1	Eurasian collared dove	Seengen (AG)	47°19'31.05''	8°12'28.51''	swab	neg.		n.d.	n.d.	n.d.	n.d.	n.d.
	407_Li	vowa12030-1	Eurasian collared dove	Seengen (AG)	47°19'31.05''	8°12'28.51''	liver	n.a.
	408_T	vowa12030-2	Eurasian collared dove	Seengen (AG)	47°19'31.05''	8°12'28.51''	swab	neg.		n.d.	n.d.	n.d.	n.d.	n.d.
	408_Li	vowa12030-2	Eurasian collared dove	Seengen (AG)	47°19'31.05''	8°12'28.51''	liver	n.a.
	409_T	vowa12026	Eurasian collared dove	Kuessnacht am Rigi (SZ)	47°04'58.08''	8°25'58.48''	swab	neg.		n.d.	n.d.	n.d.	n.d.	n.d.
	409_Li	vowa12026	Eurasian collared dove	Kuessnacht am Rigi (SZ)	47°04'58.08''	8°25'58.48''	liver	n.a.
	410_T	vowa12021	domestic pigeon	Villmergen (AG)	47°20'49.35''	8°14'49.10''	swab	neg.		n.d.	n.d.	n.d.	n.d.	n.d.
	410_Li	vowa12021	domestic pigeon	Villmergen (AG)	47°20'49.35''	8°14'49.10''	liver	n.a.
	411_T	vowa12007	feral pigeon	Buchrain (LU)	47°05'38.76''	8°20'50.14''	swab	neg.		n.d.	n.d.	n.d.	n.d.	n.d.
	411_Li	vowa12007	feral pigeon	Buchrain (LU)	47°05'38.76''	8°20'50.14''	liver	n.a.
	412_T	vowa11981	Eurasian collared dove	Engelberg (OW)	46°49'20.46''	8°24'15.84''	swab	neg.		n.d.	n.d.	n.d.	n.d.	n.d.
	412_Li	vowa11981	Eurasian collared dove	Engelberg (OW)	46°49'20.46''	8°24'15.84''	liver	n.a.
	413_T	vowa11985	Eurasian collared dove	Ettiswil (LU)	47°09'03.96''	8°00'52.88''	swab	neg.		n.d.	n.d.	n.d.	n.d.	n.d.
	413_Li	vowa11985	Eurasian collared dove	Ettiswil (LU)	47°09'03.96''	8°00'52.88''	liver	n.a.
	414_T	vowa11929	feral pigeon	Sursee (LU)	47°10'25.68''	8°06'21.06''	swab	neg.		n.d.	n.d.	n.d.	n.d.	n.d.
	414_Li	vowa11929	feral pigeon	Sursee (LU)	47°10'25.68''	8°06'21.06''	liver	n.a.
	415_T	vowa11943	feral pigeon	Kriens (LU)	47°02'06.72''	8°16'53.83''	swab	neg.		n.d.	n.d.	n.d.	n.d.	n.d.
	415_Li	vowa11943	feral pigeon	Kriens (LU)	47°02'06.72''	8°16'53.83''	liver	n.a.
	416_T	vowa11927	domestic pigeon	Malters (LU)	47°02'18.24''	8°10'59.00''	swab	neg.		n.d.	n.d.	n.d.	n.d.	n.d.
	416_Li	vowa11927	domestic pigeon	Malters (LU)	47°02'18.24''	8°10'59.00''	liver	n.a.
	417_T	vowa11902	domestic pigeon	Emmenbruecke (LU)	47°04.15.57''	8°17'00.37''	swab	neg.		n.d.	n.d.	n.d.	n.d.	n.d.
	417_Li	vowa11902	domestic pigeon	Emmenbruecke (LU)	47°04.15.57''	8°17'00.37''	liver	n.a.
	418_T	vowa12099	feral pigeon	Lucerne (LU)	47°03'07.20''	8°18'25.52''	swab	neg.		n.d.	n.d.	n.d.	n.d.	n.d.
	418_Li	vowa12099	feral pigeon	Lucerne (LU)	47°03'07.20''	8°18'25.52''	liver	n.a.
	419_T	vowa12949	Eurasian collared dove	Rain (LU)	47°07'24.88''	8°15'23.72''	swab	neg.		n.d.	n.d.	n.d.	n.d.	n.d.
	419_Li	vowa12949	Eurasian collared dove	Rain (LU)	47°07'24.88''	8°15'23.72''	liver	neg.		n.d.	n.d.	n.d.	n.d.	n.d.
	420_T	vowa13156	common wood pigeon	Nottwil (LU)	47°07'54.48''	8°08'19.75''	swab	neg.		n.d.	n.d.	n.d.	n.d.	n.d.
	420_Li	vowa13156	common wood pigeon	Nottwil (LU)	47°07'54.48''	8°08'19.75''	liver	neg.		n.d.	n.d.	n.d.	n.d.	n.d.
	421_T	vowa13140	feral pigeon	Emmenbruecke (LU)	47°04.15.54''	8°17'00.41''	swab	neg.		n.d.	n.d.	n.d.	n.d.	n.d.
	421_Li	vowa13140	feral pigeon	Emmenbruecke (LU)	47°04.15.54''	8°17'00.41''	liver	neg.		n.d.	n.d.	n.d.	n.d.	n.d.
	422_T	Mythenquai01	Eurasian collared dove	Zurich (ZH)	47°21'49.65''	8°32'07.06''	swab	neg.		n.d.	n.d.	n.d.	n.d.	n.d.
	422_Li	Mythenquai01	Eurasian collared dove	Zurich (ZH)	47°21'49.65''	8°32'07.06''	liver	neg.		n.d.	n.d.	n.d.	n.d.	n.d.
	423_T	Mythenquai02	feral pigeon	Zurich (ZH)	47°21'49.65''	8°32'07.06''	swab	pos. (20.7)	0.035	C. psittaci	n.d.	n.d.	n.d.	n.d.
	423_Li	Mythenquai02	feral pigeon	Zurich (ZH)	47°21'49.65''	8°32'07.06''	liver	pos. (27.4)	0.00111	C. psittaci	n.d.	n.d.	n.d.	n.d.
	424_T	Mythenquai03	Eurasian collared dove	Zurich (ZH)	47°21'49.65''	8°32'07.06''	swab	neg.		n.d.	n.d.	n.d.	n.d.	n.d.
	424_Li	Mythenquai03	Eurasian collared dove	Zurich (ZH)	47°21'49.65''	8°32'07.06''	liver	neg.		n.d.	n.d.	n.d.	n.d.	n.d.
	425_T	Mythenquai04	domestic pigeon	Bertschikon (ZH)	47°31'34.68''	8°48'49.90''	swab	neg.		n.d.	n.d.	n.d.	n.d.	n.d.
	425_Li	Mythenquai04	domestic pigeon	Bertschikon (ZH)	47°31'34.68''	8°48'49.90''	liver	neg.		n.d.	n.d.	n.d.	n.d.	n.d.
	426_T	Mythenquai05	Eurasian collared dove	Zurich (ZH)	47°21'49.65''	8°32'07.06''	swab	neg.		n.d.	n.d.	n.d.	n.d.	n.d.
	426_Li	Mythenquai05	Eurasian collared dove	Zurich (ZH)	47°21'49.65''	8°32'07.06''	liver	neg.		n.d.	n.d.	n.d.	n.d.	n.d.
	427_T	AW01	Eurasian collared dove	unbekannt	n.a.	n.a.	swab	neg.		n.d.	n.d.	n.d.	n.d.	n.d.
	427_Li	AW01	Eurasian collared dove	unbekannt	n.a.	n.a.	liver	neg.		n.d.	n.d.	n.d.	n.d.	n.d.
	428_T	AW02	feral pigeon	Oftringen (AG)	47°18'49.68''	7°55'31.19''	swab	neg.		n.d.	n.d.	n.d.	n.d.	n.d.
	428_Li	AW02	feral pigeon	Oftringen (AG)	47°18'49.68''	7°55'31.19''	liver	neg.		n.d.	n.d.	n.d.	n.d.	n.d.
	429_T	vowa13275	feral pigeon	Rothenburg (LU)	47°05'28.72''	8°16'13.91''	swab	neg.		n.d.	n.d.	n.d.	n.d.	n.d.
	429_Li	vowa13275	feral pigeon	Rothenburg (LU)	47°05'28.72''	8°16'13.91''	liver	neg.		n.d.	n.d.	n.d.	n.d.	n.d.
	430_T	SH357	Eurasian collared dove	Embrach (ZH)	47°30'20.30''	8°35'38.79''	swab	neg.		n.d.	n.d.	n.d.	n.d.	n.d.
	430_Li	SH357	Eurasian collared dove	Embrach (ZH)	47°30'20.30''	8°35'38.79''	liver	neg.		n.d.	n.d.	n.d.	n.d.	n.d.
	431_T	SH509	feral pigeon	Schaffhausen (SH)	47°41'45.60''	8°38'04.24''	swab	neg.		n.d.	n.d.	n.d.	n.d.	n.d.
	431_Li	SH509	feral pigeon	Schaffhausen (SH)	47°41'45.60''	8°38'04.24''	liver	neg.		n.d.	n.d.	n.d.	n.d.	n.d.
	432_T	Uster01	feral pigeon	Uster (ZH)	47°21'04.34''	8°43'04.52''	swab	neg.		n.d.	n.d.	n.d.	n.d.	n.d.
	432_Li	Uster01	feral pigeon	Uster (ZH)	47°21'04.34''	8°43'04.52''	liver	neg.		n.d.	n.d.	n.d.	n.d.	n.d.
	433_T	Ustr02	feral pigeon	Uster (ZH)	47°21'04.34''	8°43'04.52''	swab	neg.		n.d.	n.d.	n.d.	n.d.	n.d.
	433_Li	Ustr02	feral pigeon	Uster (ZH)	47°21'04.34''	8°43'04.52''	liver	neg.		n.d.	n.d.	n.d.	n.d.	n.d.
	434_T	vowa13981	common wood pigeon	Aarau (AG)	47°23'33.78''	8°02'40.00''	swab	neg.		n.d.	n.d.	n.d.	n.d.	n.d.
	434_Li	vowa13981	common wood pigeon	Aarau (AG)	47°23'33.78''	8°02'40.00''	liver	neg.		n.d.	n.d.	n.d.	n.d.	n.d.
	435_T	Kreuzlingen01	Eurasian collared dove	unbekannt	n.a.	n.a.	swab	neg.		n.d.	n.d.	n.d.	n.d.	n.d.
	435_Li	Kreuzlingen01	Eurasian collared dove	unbekannt	n.a.	n.a.	liver	neg.		n.d.	n.d.	n.d.	n.d.	n.d.
	436_T	Kreuzlingen02	common wood pigeon	unbekannt	n.a.	n.a.	swab	neg.		n.d.	n.d.	n.d.	n.d.	n.d.
	436_Li	Kreuzlingen02	common wood pigeon	unbekannt	n.a.	n.a.	liver	neg.		n.d.	n.d.	n.d.	n.d.	n.d.
	437_T	Kreuzlingen03	domestic pigeon	unbekannt	n.a.	n.a.	swab	neg.		n.d.	n.d.	n.d.	n.d.	n.d.
	437_Li	Kreuzlingen03	domestic pigeon	unbekannt	n.a.	n.a.	liver	neg.		n.d.	n.d.	n.d.	n.d.	n.d.
	438_T	Kreuzlingen04	feral pigeon	unbekannt	n.a.	n.a.	swab	neg.		n.d.	n.d.	n.d.	n.d.	n.d.
	438_Li	Kreuzlingen04	feral pigeon	unbekannt	n.a.	n.a.	liver	neg.		n.d.	n.d.	n.d.	n.d.	n.d.
	439_T	Kreuzlingen05	Eurasian collared dove	unbekannt	n.a.	n.a.	swab	neg.		n.d.	n.d.	n.d.	n.d.	n.d.
	439_Li	Kreuzlingen05	Eurasian collared dove	unbekannt	n.a.	n.a.	liver	neg.		n.d.	n.d.	n.d.	n.d.	n.d.
	440_T	Kreuzlingen06	domestic pigeon	unbekannt	n.a.	n.a.	swab	neg.		n.d.	n.d.	n.d.	n.d.	n.d.
	440_Li	Kreuzlingen06	domestic pigeon	unbekannt	n.a.	n.a.	liver	neg.		n.d.	n.d.	n.d.	n.d.	n.d.
	441_T	Kreuzlingen07	domestic pigeon	unbekannt	n.a.	n.a.	swab	neg.		n.d.	n.d.	n.d.	n.d.	n.d.
	441_Li	Kreuzlingen07	domestic pigeon	unbekannt	n.a.	n.a.	liver	neg.		n.d.	n.d.	n.d.	n.d.	n.d.
	442_T	Kreuzlingen08	Eurasian collared dove	unbekannt	n.a.	n.a.	swab	neg.		n.d.	n.d.	n.d.	n.d.	n.d.
	442_Li	Kreuzlingen08	Eurasian collared dove	unbekannt	n.a.	n.a.	liver	neg.		n.d.	n.d.	n.d.	n.d.	n.d.
	443_T	vowa13748	common wood pigeon	Sempach (LU)	47°08'27.45''	8°11'29.92''	swab	neg.		n.d.	n.d.	n.d.	n.d.	n.d.
	443_Li	vowa13748	common wood pigeon	Sempach (LU)	47°08'27.45''	8°11'29.92''	liver	neg.		n.d.	n.d.	n.d.	n.d.	n.d.
	444_T	vowa13529	Eurasian collared dove	Hochdorf (LU)	47°09'48.07''	8°17'38.72''	swab	neg.		n.d.	n.d.	n.d.	n.d.	n.d.
	444_Li	vowa13529	Eurasian collared dove	Hochdorf (LU)	47°09'48.07''	8°17'38.72''	liver	neg.		n.d.	n.d.	n.d.	n.d.	n.d.
	445_T	vowa13766	feral pigeon	Lucerne (LU)	47°03'01.96''	8°18'19.69''	swab	neg.		n.d.	n.d.	n.d.	n.d.	n.d.
	445_Li	vowa13766	feral pigeon	Lucerne (LU)	47°03'01.96''	8°18'19.69''	liver	neg.		n.d.	n.d.	n.d.	n.d.	n.d.
	446_T	vowa13717	common wood pigeon	Birmensdorf (ZH)	47°21'12.60''	8°26'29.29''	swab	neg.		n.d.	n.d.	n.d.	n.d.	n.d.
	446_Li	vowa13717	common wood pigeon	Birmensdorf (ZH)	47°21'12.60''	8°26'29.29''	liver	neg.		n.d.	n.d.	n.d.	n.d.	n.d.
	447_T	vowa13662	common wood pigeon	Lucerne (LU)	47°03'11.16''	8°21'08.93''	swab	neg.		n.d.	n.d.	n.d.	n.d.	n.d.
	447_Li	vowa13662	common wood pigeon	Lucerne (LU)	47°03'11.16''	8°21'08.93''	liver	neg.		n.d.	n.d.	n.d.	n.d.	n.d.
	448_T	vowa13818	common wood pigeon	Emmenbruecke (LU)	47°04'35.70''	8°16'41.12''	swab	neg.		n.d.	n.d.	n.d.	n.d.	n.d.
	448_Li	vowa13818	common wood pigeon	Emmenbruecke (LU)	47°04'35.70''	8°16'41.12''	liver	neg.		n.d.	n.d.	n.d.	n.d.	n.d.
	449_T	vowa14071	domestic pigeon	Lucerne (LU)	47°02'18.60''	8°18'41.51''	swab	neg.		n.d.	n.d.	n.d.	n.d.	n.d.
	449_Li	vowa14071	domestic pigeon	Lucerne (LU)	47°02'18.60''	8°18'41.51''	liver	neg.		n.d.	n.d.	n.d.	n.d.	n.d.
	450_T	vowa14058	Eurasian collared dove	Neuenhof (AG)	47°26'57.62''	8°19°39.47''	swab	neg.		n.d.	n.d.	n.d.	n.d.	n.d.
	450_Li	vowa14058	Eurasian collared dove	Neuenhof (AG)	47°26'57.62''	8°19°39.47''	liver	neg.		n.d.	n.d.	n.d.	n.d.	n.d.
	451_T	vowa14036	Eurasian collared dove	Inwil (LU)	47°07'21.72''	8°21'14.51''	swab	pos. (16.9)	0.602	C. psittaci	n.d.	n.d.	216	B#
	451_Li	vowa14036	Eurasian collared dove	Inwil (LU)	47°07'21.72''	8°21'14.51''	liver	pos. (28.1)	8.62e-05	C. psittaci	n.d.	n.d.	n.d.	n.d.
	452_T	vowa14013	common wood pigeon	Hildisrieden (LU)	47°09'05.04''	8°13'36.05''	swab	neg.		n.d.	n.d.	n.d.	n.d.	n.d.
	452_Li	vowa14013	common wood pigeon	Hildisrieden (LU)	47°09'05.04''	8°13'36.05''	liver	neg.		n.d.	n.d.	n.d.	n.d.	n.d.
	453_T	vowa14047	common wood pigeon	Affoltern am Albis (ZH)	47°16'37.59''	8°27'17.72''	swab	neg.		n.d.	n.d.	n.d.	n.d.	n.d.
	453_Li	vowa14047	common wood pigeon	Affoltern am Albis (ZH)	47°16'37.59''	8°27'17.72''	liver	neg.		n.d.	n.d.	n.d.	n.d.	n.d.
	454_T	SH000	common wood pigeon	unbekannt	n.a.	n.a.	swab	neg.		n.d.	n.d.	n.d.	n.d.	n.d.
	454_Li	SH000	common wood pigeon	unbekannt	n.a.	n.a.	liver	neg.		n.d.	n.d.	n.d.	n.d.	n.d.
