# Supplementary material for: Chlamydiaceae in wild, feral and domestic pigeons in Switzerland and insight into population dynamics by Chlamydia psittaci multilocus sequence typing
Source: PLoS One. 2019 Dec 30;14(12):e0226088. doi: 10.1371/journal.pone.0226088 (PMC6936790; doi:10.1371/journal.pone.0226088)
Supplement: S2 Table — These strains are either Chlamydia psittaci reference strains or were isolated from horse abortions, humans showing severe respiratory symptoms and from birds originating from Europe and Australia. Additionally, strains isolated from other mammals from Germany are listed. (XLSX) [file pone.0226088.s002.xlsx]

## Sheet: S1 Table
	Strain	Host	ompA genotype	ST	Country of origin	GeneBank
	84/55	Amazon	A-8455	24	Germany	CP003790.1
	A-6BC	Parakeet	A-6BC	24	USA	CP002549.1
	CP3	Pigeon	B	27	USA	NC_018625.1
	GR9	Mallard	C	28	Germany	NC_018620.1
	M56	Muskrat	M56	31	Canada	NC_018623.1
	Mat116	Chestnut fronted macaw	Mat116	208	Japan	CP002744.1
	MN	Human	E	35	USA	NC_018627.1
	NJ1	Turkey	D	43	USA	NC_018626.1
	VS225	Parakeet	F	204	USA	CP003793.1
	WC	Cattle	WC	32		NC_018624.1
	WS/RT/E30	Mallard	E/B	28	Germany	NC_018622.1
	01DC12	Pig	E	56	Germany
	08DC60	Human	A-8455	24	Germany
	09DC78	Pigeon	B	47	Germany
	10652_pl	Horse	A-8455	24	Australia
	8882_pl	Horse	A-8455	24	Australia
	9945_ft	Horse	A-8455	24	Australia
	99DC5	Horse	A	218	Germany
	C19/98	Sheep	A-8455	24	Germany
	CR009	Crimson rosella	A-8455	24	Australia
	FrDa	Human	A-8455	24	Australia
	HoRe_upper	Human	A-8455	24	Australia
	Horse_pl	Horse	A-8455	24	Australia
	NSW/Dove/tissue	Pigeon	B	35	Australia
	PoAn	Human	A-8455	24	Australia
	Qld/H/Pl	Horse	B’	27	Australia
	Qld/H/tiddue	Horse	B’	27	Australia
	ZoPa	Human	A-8455	24	Australia
