# Supplementary material for: Chlamydiaceae in wild, feral and domestic pigeons in Switzerland and insight into population dynamics by Chlamydia psittaci multilocus sequence typing
Source: PLoS One. 2019 Dec 30;14(12):e0226088. doi: 10.1371/journal.pone.0226088 (PMC6936790; doi:10.1371/journal.pone.0226088)
Supplement: S3 Table — (XLSX) [file pone.0226088.s003.xlsx]

## Sheet: S2 Table
	ID	Chlamydia-%-swab [%]	Chlamydia-%-liver [%]	Chlamydia-%-ratio swab : liver
		(pigeon ID_T)	(pigeonID_Li)
	193	1.11 * 10-2	4.37 * 10-5	254.9
	251	3.43 * 10-1	1.65 * 10-5	20776.6
	266	1.82 * 10-4	3.45 * 10-5	5.3
	268	9.69 * 10-5	5.30 * 10-6	18.3
	273	2.92 * 10-3	4.66 * 10-4	6.3
	281	1.78 * 10-2	1.48 * 10-4	120.5
	289	3.32 * 10-5	7.18 * 10-6	4.6
	295	5.13 * 10-3	1.17 * 10-4	43.7
	301	3.60 * 10-1	4.45 * 10-6	80923.6
	303	1.34 * 10 0	1.77 * 10-5	78851
	304	9.19 * 10-1	1.48 * 10-4	6228.6
	306	1.45 * 10-2	5.80 * 10-6	2494.8
	308	9.19 * 10-2	6.01 * 10-5	1528.4
	310	2.47 * 10-4	5.44 * 10-7	454.8
	334	2.47 * 10-2	3.51 * 10-4	70.5
	369	1.69 * 10-5	4.92 * 10-8	344.6
	377	6.63 * 10-2	7.13 * 10-2	0.9
	423	2.87 * 10-2	1.11 * 10-3	25.9
	451	6.02 * 10-1	8.62 * 10-5	6982
