# Supplementary material for: Chlamydiaceae in wild, feral and domestic pigeons in Switzerland and insight into population dynamics by Chlamydia psittaci multilocus sequence typing
Source: PLoS One. 2019 Dec 30;14(12):e0226088. doi: 10.1371/journal.pone.0226088 (PMC6936790; doi:10.1371/journal.pone.0226088)
Supplement: S4 Table — (XLSX) [file pone.0226088.s004.xlsx]

## Sheet: S3 Table
	Sample ID	Host species	Place	gatA	oppA	hflX	gidA	enoA	hemN	fumC	ST	ompA
	017_T	feral pigeon	Berne, Loft B	24	14	15	14	13	9	11	55	B
	028_T	feral pigeon	Berne, Loft B	24	14	15	14	13	9	11	55	B
	092_T	feral pigeon	Berne, Loft C	24	14	15	14	13	9	11	55	B
	111_T	feral pigeon	Berne, Loft C	24	14	15	14	13	9	11	55	B
	116_T	feral pigeon	Berne, Loft A	24	14	15	14	13	9	11	55	B
	194_T	domestic pigeon	Lucerne	11	14	15	14	13	9	13	26	B“
	303_T	feral pigeon	Zurich	11	14	65*	14	13	11	13	212	B
	315_T	feral pigeon	Zurich	11	14	65*	14	13	11	13	212	B
	377_Li	feral pigeon	Lucerne	11	14	15	14	13	9	11	27	B
	377_T	feral pigeon	Lucerne	11	14	15	14	13	9	11	27	B
	394_T	feral pigeon	Lucerne	11	14	15	14	13	11	11	213	E
	451_T	Eurasian collared dove	Inwil	59**	14	11	14	13	9	13	216	B#
	T: swab sample; Li: liver sample;
	*: single nucleotide polymorphism (SNP) on position 72; **: SNP on position 141;
	B“: SNP on position 748 (A à G, synonymous) compared to strain CP3; B#: SNP on positon 466 (A à G, non-synonymous) compared to strain CP3
